# Supplementary material for: A neutral cubane with a ZnII 4O4 core: tetra­benzoato­tetra­kis(μ3-hydroxydi-2-pyridylmethano­lato)tetra­zinc(II)–acetone–methanol (1/2/1)
Source: Acta Crystallogr Sect E Struct Rep Online. 2009 May 20;65(Pt 6):m658–9. doi: 10.1107/S1600536809017772 (PMC2969578; doi:10.1107/S1600536809017772)
Supplement: Supplementary file 1 [file e-65-0m658-sup1.cif]

##############################################################################
###                                                                        ###
###        Electronic paper (Acta Crystallographica Section E)             ###
###                                                                        ###
##############################################################################
#                                                                            #
# This CIF contains the data in a paper accepted for publication in Acta     #
# Crystallographica Section E. It conforms to the requirements of Notes      #
# for Authors for Section E, and has been peer reviewed under the auspices   #
# of the IUCr Commission on Journals.                                        #
#                                                                            #
# Full details of the Crystallographic Information File format               #
# are given in the paper "The Crystallographic Information File (CIF):       #
# a New Standard Archive File for Crystallography" by S. R. Hall, F. H.      #
# Allen and I. D. Brown [Acta Cryst. (1991), A47, 655-685].                  #
#                                                                            #
# The current version of the core CIF dictionary is obtainable from          #
# ftp://ftp.iucr.org/pub/cif_core.dic. The current version number is 2.4.    #
#                                                                            #
# Software is freely available for graphical display of the structure(s) in  #
# this CIF.  For information consult the CIF home page http://www.iucr.org/  #
# cif/home.html                                                              #
#                                                                            #
# This file may be used for bona fide research purposes within the           #
# scientific community so long as proper attribution is given to the journal # 
# article from which it was obtained.                                        #
#                                                                            #
##############################################################################
                                             
data_I
_audit_creation_method     SHELXTL
_chemical_name_systematic
;
Tetrabenzoatotetrakis(\m~3~-hydroxydi-2-pyridylmethanolato)tetrazinc(II)--
acetone--methanol (1/2/1)
;
_chemical_name_common     ?
_chemical_formula_moiety     'C72 H56 N8 O16 Zn4, 2(C3 H6 O), C H4 O'
_chemical_formula_sum     'C316 H288 N32 O76 Zn16'
_chemical_formula_iupac
                           '[Zn4 (C11 H9 N2 O2)4 (C7 H5 O2)4], 2C3 H6 O, C H4 O'
_chemical_formula_weight     6795.70
_chemical_melting_point     ?
_symmetry_cell_setting     Tetragonal
_symmetry_space_group_name_H-M     'I -4 2 d'
_symmetry_space_group_name_Hall     'I -4 2bw'
loop_
    _symmetry_equiv_pos_as_xyz
    'x, y, z'
    'y, -x, -z'
    '-x, -y, z'
    '-y, x, -z'
    'x, -y+1/2, -z+1/4'
    '-y+1/2, -x, z+3/4'
    '-x, y+1/2, -z+1/4'
    'y+1/2, x, z+3/4'
    'x+1/2, y+1/2, z+1/2'
    'y+1/2, -x+1/2, -z+1/2'
    '-x+1/2, -y+1/2, z+1/2'
    '-y+1/2, x+1/2, -z+1/2'
    'x+1/2, -y+1, -z+3/4'
    '-y+1, -x+1/2, z+5/4'
    '-x+1/2, y+1, -z+3/4'
    'y+1, x+1/2, z+5/4'
_cell_length_a     14.3201(4)
_cell_length_b     14.3201(4)
_cell_length_c     37.730(2)
_cell_angle_alpha     90.00
_cell_angle_beta     90.00
_cell_angle_gamma     90.00
_cell_volume     7737.1(5)
_cell_formula_units_Z     1
_cell_measurement_reflns_used     8208
_cell_measurement_theta_min     2.84
_cell_measurement_theta_max     26.97
_cell_measurement_temperature     170(2)
_exptl_crystal_description     'polyhedron'
_exptl_crystal_colour     'colorless'
_exptl_crystal_size_max     0.10
_exptl_crystal_size_mid     0.08
_exptl_crystal_size_min     0.05
_exptl_crystal_density_diffrn     1.458
_exptl_crystal_density_meas     ?
_exptl_crystal_density_method     'not measured'
_exptl_crystal_F_000     3496
_exptl_absorpt_coefficient_mu     1.301
_exptl_absorpt_correction_type     multi-scan
_exptl_absorpt_process_details     '(SADABS; Bruker, 1997)'
_exptl_absorpt_correction_T_min     0.883
_exptl_absorpt_correction_T_max     0.937
_exptl_special_details
;
;
_diffrn_ambient_temperature     170(2)
_diffrn_radiation_type     MoK\a
_diffrn_radiation_wavelength     0.71073
_diffrn_radiation_source     'fine-focus sealed tube'
_diffrn_radiation_monochromator     graphite
_diffrn_measurement_device_type     'Bruker SMART CCD'
_diffrn_measurement_method     '\f and \w'
_diffrn_detector_area_resol_mean     ?
_diffrn_reflns_number     22787
_diffrn_reflns_av_R_equivalents     0.0291
_diffrn_reflns_av_sigmaI/netI     0.0336
_diffrn_reflns_theta_min     1.52
_diffrn_reflns_theta_max     28.29
_diffrn_reflns_theta_full     28.29
_diffrn_measured_fraction_theta_max     0.983
_diffrn_measured_fraction_theta_full     0.983
_diffrn_reflns_limit_h_min     -18
_diffrn_reflns_limit_h_max     18
_diffrn_reflns_limit_k_min     -9
_diffrn_reflns_limit_k_max     18
_diffrn_reflns_limit_l_min     -48
_diffrn_reflns_limit_l_max     48
_diffrn_standards_number     0
_diffrn_standards_interval_count     ?
_diffrn_standards_interval_time     ?
_diffrn_standards_decay_%     ?
_refine_special_details
;
Refinement of <i>F</i>^2^ against ALL reflections. The weighted <i>R</i>-factor
<i>wR</i> and goodness of fit <i>S</i> are based on <i>F</i>^2^, conventional
<i>R</i>-factors <i>R</i> are based on <i>F</i>, with <i>F</i> set to zero for
negative <i>F</i>^2^. The threshold expression of <i>F</i>^2^ >
\s(<i>F</i>^2^) is used only for calculating <i>R</i>-factors(gt) <i>etc</i>.
and is not relevant to the choice of reflections for refinement.
<i>R</i>-factors based on <i>F</i>^2^ are statistically about twice as large
as those based on <i>F</i>, and <i>R</i>- factors based on ALL data will be
even larger.
;
_reflns_number_total     4628
_reflns_number_gt     4279
_reflns_threshold_expression     I>2\s(I)
_refine_ls_structure_factor_coef     Fsqd
_refine_ls_matrix_type     full
_refine_ls_R_factor_all     0.0374
_refine_ls_R_factor_gt     0.0341
_refine_ls_wR_factor_gt     0.1084
_refine_ls_wR_factor_ref     0.1098
_refine_ls_goodness_of_fit_ref     1.091
_refine_ls_restrained_S_all     1.092
_refine_ls_number_reflns     4628
_refine_ls_number_parameters     245
_refine_ls_number_restraints     5
_refine_ls_hydrogen_treatment     constr
_refine_ls_weighting_scheme     calc
_refine_ls_weighting_details
         'calc w=1/[\s^2^(Fo^2^)+(0.0787P)^2^+0.4409P] where P=(Fo^2^+2Fc^2^)/3'
_atom_sites_solution_hydrogens     geom
_atom_sites_solution_primary     direct
_atom_sites_solution_secondary     difmap
_refine_ls_shift/su_max     0.001
_refine_ls_shift/su_mean     0.000
_refine_diff_density_max     1.373
_refine_diff_density_min     -0.416
_refine_ls_extinction_method     none
_refine_ls_extinction_coef     ?
_refine_ls_abs_structure_details     'Flack (1983), 2045 Friedel pairs'
_refine_ls_abs_structure_Flack     0.002(13)
loop_
    _atom_type_symbol
    _atom_type_description
    _atom_type_scat_dispersion_real
    _atom_type_scat_dispersion_imag
    _atom_type_scat_source
    'C' 'C' 0.0033 0.0016
                         'International Tables Vol C Tables 4.2.6.8 and 6.1.1.4'
    'H' 'H' 0.0000 0.0000
                         'International Tables Vol C Tables 4.2.6.8 and 6.1.1.4'
    'N' 'N' 0.0061 0.0033
                         'International Tables Vol C Tables 4.2.6.8 and 6.1.1.4'
    'O' 'O' 0.0106 0.0060
                         'International Tables Vol C Tables 4.2.6.8 and 6.1.1.4'
    'Zn' 'Zn' 0.2839 1.4301
                         'International Tables Vol C Tables 4.2.6.8 and 6.1.1.4'
_computing_data_collection     'SMART (Bruker, 1997)'
_computing_cell_refinement     'SAINT (Bruker, 1997)'
_computing_data_reduction     'SAINT (Bruker, 1997)'
_computing_structure_solution     'SHELXS97 (Sheldrick, 2008)'
_computing_structure_refinement     'SHELXL97 (Sheldrick, 2008)'
_computing_molecular_graphics     'SHELXTL (Sheldrick, 2008)'
_computing_publication_material     'SHELXTL (Sheldrick, 2008)'
loop_
    _atom_site_type_symbol
    _atom_site_label
    _atom_site_fract_x
    _atom_site_fract_y
    _atom_site_fract_z
    _atom_site_U_iso_or_equiv
    _atom_site_adp_type
    _atom_site_calc_flag
    _atom_site_refinement_flags
    _atom_site_occupancy
    _atom_site_disorder_assembly
    _atom_site_disorder_group
    Zn Zn1 0.61621(2) 0.51226(2) 0.470190(8) 0.01677(10) Uani d . 1 . .
    O O1 0.50301(15) 0.59983(13) 0.47540(5) 0.0177(4) Uani d . 1 . .
    O O2 0.53176(14) 0.75354(15) 0.45808(6) 0.0237(5) Uani d . 1 . .
    H H2O 0.5908 0.7429 0.4575 0.036 Uiso d R 1 . .
    O O3 0.73924(15) 0.58089(15) 0.47172(6) 0.0257(4) Uani d . 1 . .
    O O4 0.71640(16) 0.73233(17) 0.46138(9) 0.0390(6) Uani d . 1 . .
    N N1 0.58789(18) 0.55925(18) 0.41603(6) 0.0197(5) Uani d . 1 . .
    N N2 0.67260(17) 0.38313(19) 0.45377(6) 0.0204(5) Uani d . 1 . .
    C C1 0.6300(2) 0.5287(2) 0.38641(8) 0.0262(6) Uani d . 1 . .
    H H1 0.6712 0.4768 0.3881 0.031 Uiso calc R 1 . .
    C C2 0.6162(3) 0.5691(3) 0.35381(9) 0.0366(8) Uani d . 1 . .
    H H2 0.6465 0.5455 0.3333 0.044 Uiso calc R 1 . .
    C C3 0.5566(3) 0.6455(3) 0.35178(10) 0.0404(10) Uani d . 1 . .
    H H3 0.5448 0.6748 0.3296 0.049 Uiso calc R 1 . .
    C C4 0.5141(3) 0.6789(3) 0.38253(8) 0.0331(8) Uani d . 1 . .
    H H4 0.4741 0.7318 0.3818 0.040 Uiso calc R 1 . .
    C C5 0.5320(2) 0.6328(2) 0.41431(8) 0.0210(6) Uani d . 1 . .
    C C6 0.4901(2) 0.6676(2) 0.44992(7) 0.0187(5) Uani d . 1 . .
    C C7 0.6154(2) 0.3128(2) 0.44535(7) 0.0192(5) Uani d . 1 . .
    C C8 0.6484(2) 0.2278(2) 0.43286(9) 0.0256(6) Uani d . 1 . .
    H H8 0.6064 0.1783 0.4277 0.031 Uiso calc R 1 . .
    C C9 0.7445(3) 0.2165(2) 0.42796(10) 0.0325(8) Uani d . 1 . .
    H H9 0.7685 0.1604 0.4181 0.039 Uiso calc R 1 . .
    C C10 0.8032(2) 0.2871(3) 0.43751(10) 0.0330(8) Uani d . 1 . .
    H H10 0.8689 0.2797 0.4353 0.040 Uiso calc R 1 . .
    C C11 0.7658(2) 0.3707(2) 0.45060(9) 0.0280(7) Uani d . 1 . .
    H H11 0.8069 0.4197 0.4574 0.034 Uiso calc R 1 . .
    C C12 0.7640(2) 0.6651(2) 0.47105(9) 0.0227(6) Uani d . 1 . .
    C C13 0.8626(2) 0.6836(2) 0.48381(8) 0.0237(6) Uani d . 1 . .
    C C14 0.9023(2) 0.7726(2) 0.48046(11) 0.0341(8) Uani d . 1 . .
    H H14 0.8676 0.8218 0.4699 0.041 Uiso calc R 1 . .
    C C15 0.9924(3) 0.7888(3) 0.49264(12) 0.0461(10) Uani d . 1 . .
    H H15 1.0196 0.8489 0.4900 0.055 Uiso calc R 1 . .
    C C16 1.0423(3) 0.7181(3) 0.50846(13) 0.0474(11) Uani d . 1 . .
    H H16 1.1039 0.7295 0.5168 0.057 Uiso calc R 1 . .
    C C17 1.0032(3) 0.6313(3) 0.51216(11) 0.0398(8) Uani d . 1 . .
    H H17 1.0374 0.5829 0.5234 0.048 Uiso calc R 1 . .
    C C18 0.9141(2) 0.6138(3) 0.49960(9) 0.0306(7) Uani d . 1 . .
    H H18 0.8882 0.5530 0.5019 0.037 Uiso calc R 1 . .
    O O1S 0.9292(16) 1.1086(15) 0.3972(6) 0.218(6) Uiso d PD 0.50 A -1
    C C1S 0.9466(13) 1.0280(17) 0.3923(6) 0.218(6) Uiso d PD 0.50 A -1
    C C2S 0.965(2) 0.972(2) 0.4275(8) 0.218(6) Uiso d PD 0.50 A -1
    H H2S1 1.0259 0.9886 0.4372 0.328 Uiso calc PR 0.50 A -1
    H H2S2 0.9634 0.9045 0.4224 0.328 Uiso calc PR 0.50 A -1
    H H2S3 0.9160 0.9865 0.4448 0.328 Uiso calc PR 0.50 A -1
    C C3S 0.9503(19) 0.975(2) 0.3559(7) 0.218(6) Uiso d PD 0.50 A -1
    H H3S1 0.8956 0.9340 0.3537 0.328 Uiso calc PR 0.50 A -1
    H H3S2 1.0073 0.9370 0.3547 0.328 Uiso calc PR 0.50 A -1
    H H3S3 0.9504 1.0201 0.3364 0.328 Uiso calc PR 0.50 A -1
    O O2S 0.7500 1.0096(11) 0.3750 0.110(5) Uiso d SPD 0.50 . .
    H H2S 0.7197 1.0292 0.3574 0.164 Uiso calc PR 0.25 . .
    C C21S 0.7500 0.9049(11) 0.3750 0.139(10) Uiso d SPD 0.50 . .
    H H21A 0.7999 0.8821 0.3595 0.208 Uiso calc PR 0.25 . .
    H H21B 0.6896 0.8821 0.3664 0.208 Uiso calc PR 0.25 . .
    H H21C 0.7605 0.8821 0.3992 0.208 Uiso calc PR 0.25 . .
loop_
    _atom_site_aniso_label
    _atom_site_aniso_U_11
    _atom_site_aniso_U_22
    _atom_site_aniso_U_33
    _atom_site_aniso_U_12
    _atom_site_aniso_U_13
    _atom_site_aniso_U_23
    Zn1 0.01658(17) 0.01739(17) 0.01634(15) 0.00064(12) 0.00086(12) 0.00068(12)
    O1 0.0189(9) 0.0175(9) 0.0167(9) 0.0029(8) 0.0001(8) 0.0034(7)
    O2 0.0206(10) 0.0193(10) 0.0311(11) -0.0009(9) 0.0009(8) -0.0005(9)
    O3 0.0216(11) 0.0258(11) 0.0296(11) -0.0035(9) 0.0013(9) -0.0002(10)
    O4 0.0214(11) 0.0262(13) 0.0693(19) -0.0015(9) -0.0062(11) 0.0019(12)
    N1 0.0201(12) 0.0213(12) 0.0176(11) 0.0003(9) 0.0009(9) 0.0007(9)
    N2 0.0182(12) 0.0232(12) 0.0199(11) 0.0025(11) 0.0015(9) 0.0025(10)
    C1 0.0244(15) 0.0299(16) 0.0244(14) 0.0035(13) 0.0059(12) 0.0000(12)
    C2 0.044(2) 0.044(2) 0.0218(15) 0.0112(18) 0.0101(15) 0.0016(14)
    C3 0.050(2) 0.048(2) 0.0227(16) 0.0158(19) 0.0113(16) 0.0114(15)
    C4 0.0378(19) 0.0376(18) 0.0238(15) 0.0120(16) 0.0058(14) 0.0085(13)
    C5 0.0206(14) 0.0214(14) 0.0211(14) 0.0008(12) 0.0015(10) 0.0043(11)
    C6 0.0199(14) 0.0168(13) 0.0194(12) 0.0026(12) 0.0006(11) 0.0040(10)
    C7 0.0206(14) 0.0207(13) 0.0163(12) 0.0010(12) 0.0005(11) 0.0006(10)
    C8 0.0267(15) 0.0255(16) 0.0245(15) 0.0056(13) -0.0002(12) -0.0017(12)
    C9 0.0317(18) 0.0298(17) 0.0361(18) 0.0124(15) 0.0060(15) -0.0024(14)
    C10 0.0231(16) 0.0371(19) 0.0388(19) 0.0086(14) 0.0068(14) 0.0018(15)
    C11 0.0214(15) 0.0312(17) 0.0315(17) -0.0005(13) 0.0033(12) 0.0037(14)
    C12 0.0192(14) 0.0267(15) 0.0221(14) -0.0017(11) 0.0049(12) -0.0030(13)
    C13 0.0204(15) 0.0263(16) 0.0246(14) -0.0009(12) 0.0040(12) -0.0069(12)
    C14 0.0275(18) 0.0260(17) 0.049(2) -0.0028(14) 0.0040(14) -0.0056(14)
    C15 0.0283(18) 0.0291(18) 0.081(3) -0.0061(16) -0.001(2) -0.0103(19)
    C16 0.0218(17) 0.048(2) 0.072(3) -0.0035(16) -0.0083(18) -0.020(2)
    C17 0.0292(17) 0.038(2) 0.052(2) 0.0050(16) -0.0075(17) -0.0062(17)
    C18 0.0270(16) 0.0290(16) 0.0357(17) -0.0039(14) -0.0012(13) -0.0028(14)
_geom_special_details
;
All e.s.d.'s (except the e.s.d. in the dihedral angle between two l.s. planes)
are estimated using the full covariance matrix. The cell e.s.d.'s are taken
into account individually in the estimation of e.s.d.'s in distances, angles
and torsion angles; correlations between e.s.d.'s in cell parameters are only
used when they are defined by crystal symmetry. An approximate (isotropic)
treatment of cell e.s.d.'s is used for estimating e.s.d.'s involving l.s.
planes.
;
loop_
    _geom_bond_atom_site_label_1
    _geom_bond_atom_site_label_2
    _geom_bond_site_symmetry_2
    _geom_bond_distance
    _geom_bond_publ_flag
    Zn1 O3 . 2.018(2) ?
    Zn1 O1 . 2.059(2) ?
    Zn1 O1 2_566 2.0776(19) ?
    Zn1 N2 . 2.111(3) ?
    Zn1 N1 . 2.189(2) ?
    Zn1 O1 3_665 2.351(2) ?
    O1 C6 . 1.378(3) ?
    O1 Zn1 4_656 2.0777(19) ?
    O1 Zn1 3_665 2.352(2) ?
    O2 C6 . 1.402(4) ?
    O2 H2O . 0.8587 ?
    O3 C12 . 1.257(4) ?
    O4 C12 . 1.235(4) ?
    N1 C5 . 1.325(4) ?
    N1 C1 . 1.343(4) ?
    N2 C7 . 1.336(4) ?
    N2 C11 . 1.352(4) ?
    C1 C2 . 1.374(5) ?
    C1 H1 . 0.9500 ?
    C2 C3 . 1.391(5) ?
    C2 H2 . 0.9500 ?
    C3 C4 . 1.394(5) ?
    C3 H3 . 0.9500 ?
    C4 C5 . 1.392(4) ?
    C4 H4 . 0.9500 ?
    C5 C6 . 1.553(4) ?
    C6 C7 3_665 1.546(4) ?
    C7 C8 . 1.388(4) ?
    C7 C6 3_665 1.546(4) ?
    C8 C9 . 1.398(5) ?
    C8 H8 . 0.9500 ?
    C9 C10 . 1.365(5) ?
    C9 H9 . 0.9500 ?
    C10 C11 . 1.401(5) ?
    C10 H10 . 0.9500 ?
    C11 H11 . 0.9500 ?
    C12 C13 . 1.515(4) ?
    C13 C18 . 1.378(5) ?
    C13 C14 . 1.401(5) ?
    C14 C15 . 1.389(5) ?
    C14 H14 . 0.9500 ?
    C15 C16 . 1.376(6) ?
    C15 H15 . 0.9500 ?
    C16 C17 . 1.371(6) ?
    C16 H16 . 0.9500 ?
    C17 C18 . 1.384(5) ?
    C17 H17 . 0.9500 ?
    C18 H18 . 0.9500 ?
    O1S C1S . 1.195(10) ?
    C1S C2S . 1.57(2) ?
    C1S C3S . 1.57(2) ?
    C2S H2S1 . 0.9800 ?
    C2S H2S2 . 0.9800 ?
    C2S H2S3 . 0.9800 ?
    C3S H3S1 . 0.9800 ?
    C3S H3S2 . 0.9800 ?
    C3S H3S3 . 0.9800 ?
    O2S C21S . 1.499(2) ?
    O2S H2S . 0.8400 ?
    C21S H21A . 0.98000 ?
    C21S H21B . 0.98000 ?
    C21S H21C . 0.98000 ?
loop_
    _geom_angle_atom_site_label_1
    _geom_angle_atom_site_label_2
    _geom_angle_atom_site_label_3
    _geom_angle_site_symmetry_1
    _geom_angle_site_symmetry_3
    _geom_angle
    _geom_angle_publ_flag
    O3 Zn1 O1 . . 112.83(9) ?
    O3 Zn1 O1 . 2_566 96.98(9) ?
    O1 Zn1 O1 . 2_566 83.16(8) ?
    O3 Zn1 N2 . . 95.80(9) ?
    O1 Zn1 N2 . . 149.64(9) ?
    O1 Zn1 N2 2_566 . 103.94(9) ?
    O3 Zn1 N1 . . 92.22(9) ?
    O1 Zn1 N1 . . 75.88(9) ?
    O1 Zn1 N1 2_566 . 159.01(9) ?
    N2 Zn1 N1 . . 93.79(10) ?
    O3 Zn1 O1 . 3_665 164.53(8) ?
    O1 Zn1 O1 . 3_665 80.57(8) ?
    O1 Zn1 O1 2_566 3_665 76.33(8) ?
    N2 Zn1 O1 . 3_665 72.80(8) ?
    N1 Zn1 O1 . 3_665 98.82(8) ?
    C6 O1 Zn1 . . 117.87(17) ?
    C6 O1 Zn1 . 4_656 126.55(17) ?
    Zn1 O1 Zn1 . 4_656 104.24(9) ?
    C6 O1 Zn1 . 3_665 108.97(17) ?
    Zn1 O1 Zn1 . 3_665 98.51(8) ?
    Zn1 O1 Zn1 4_656 3_665 94.78(7) ?
    C6 O2 H2O . . 104.9 ?
    C12 O3 Zn1 . . 135.5(2) ?
    C5 N1 C1 . . 119.3(3) ?
    C5 N1 Zn1 . . 113.71(19) ?
    C1 N1 Zn1 . . 126.4(2) ?
    C7 N2 C11 . . 119.1(3) ?
    C7 N2 Zn1 . . 119.66(19) ?
    C11 N2 Zn1 . . 121.3(2) ?
    N1 C1 C2 . . 122.9(3) ?
    N1 C1 H1 . . 118.6 ?
    C2 C1 H1 . . 118.5 ?
    C1 C2 C3 . . 118.0(3) ?
    C1 C2 H2 . . 121.0 ?
    C3 C2 H2 . . 121.0 ?
    C2 C3 C4 . . 119.4(3) ?
    C2 C3 H3 . . 120.3 ?
    C4 C3 H3 . . 120.3 ?
    C5 C4 C3 . . 118.3(3) ?
    C5 C4 H4 . . 120.9 ?
    C3 C4 H4 . . 120.9 ?
    N1 C5 C4 . . 122.0(3) ?
    N1 C5 C6 . . 116.5(2) ?
    C4 C5 C6 . . 121.4(3) ?
    O1 C6 O2 . . 114.1(2) ?
    O1 C6 C7 . 3_665 109.6(2) ?
    O2 C6 C7 . 3_665 106.3(2) ?
    O1 C6 C5 . . 109.0(2) ?
    O2 C6 C5 . . 107.9(2) ?
    C7 C6 C5 3_665 . 109.8(2) ?
    N2 C7 C8 . . 122.1(3) ?
    N2 C7 C6 . 3_665 115.9(2) ?
    C8 C7 C6 . 3_665 122.0(3) ?
    C7 C8 C9 . . 118.8(3) ?
    C7 C8 H8 . . 120.6 ?
    C9 C8 H8 . . 120.6 ?
    C10 C9 C8 . . 119.1(3) ?
    C10 C9 H9 . . 120.5 ?
    C8 C9 H9 . . 120.5 ?
    C9 C10 C11 . . 119.4(3) ?
    C9 C10 H10 . . 120.3 ?
    C11 C10 H10 . . 120.3 ?
    N2 C11 C10 . . 121.4(3) ?
    N2 C11 H11 . . 119.3 ?
    C10 C11 H11 . . 119.3 ?
    O4 C12 O3 . . 126.7(3) ?
    O4 C12 C13 . . 118.1(3) ?
    O3 C12 C13 . . 115.2(3) ?
    C18 C13 C14 . . 118.8(3) ?
    C18 C13 C12 . . 120.6(3) ?
    C14 C13 C12 . . 120.6(3) ?
    C15 C14 C13 . . 119.9(4) ?
    C15 C14 H14 . . 120.0 ?
    C13 C14 H14 . . 120.1 ?
    C16 C15 C14 . . 120.2(4) ?
    C16 C15 H15 . . 119.9 ?
    C14 C15 H15 . . 119.9 ?
    C17 C16 C15 . . 119.9(4) ?
    C17 C16 H16 . . 120.0 ?
    C15 C16 H16 . . 120.0 ?
    C16 C17 C18 . . 120.5(4) ?
    C16 C17 H17 . . 119.8 ?
    C18 C17 H17 . . 119.8 ?
    C13 C18 C17 . . 120.6(4) ?
    C13 C18 H18 . . 119.7 ?
    C17 C18 H18 . . 119.7 ?
    O1S C1S C2S . . 114(2) ?
    O1S C1S C3S . . 128(2) ?
    C2S C1S C3S . . 119(2) ?
    C1S C2S H2S1 . . 109.5 ?
    C1S C2S H2S2 . . 109.4 ?
    H2S1 C2S H2S2 . . 109.5 ?
    C1S C2S H2S3 . . 109.5 ?
    H2S1 C2S H2S3 . . 109.5 ?
    H2S2 C2S H2S3 . . 109.5 ?
    C1S C3S H3S1 . . 109.5 ?
    C1S C3S H3S2 . . 109.4 ?
    H3S1 C3S H3S2 . . 109.5 ?
    C1S C3S H3S3 . . 109.5 ?
    H3S1 C3S H3S3 . . 109.5 ?
    H3S2 C3S H3S3 . . 109.5 ?
    C21S O2S H2S . . 109.5 ?
    O2S C21S H21A . . 109.00 ?
    O2S C21S H21B . . 109.00 ?
    H21A C21S H21B . . 110.00 ?
    O2S C21S H21C . . 109.00 ?
    H21A C21S H21C . . 109.00 ?
    H21B C21S H21C . . 109.00 ?
loop_
    _geom_hbond_atom_site_label_D
    _geom_hbond_atom_site_label_H
    _geom_hbond_atom_site_label_A
    _geom_hbond_site_symmetry_A
    _geom_hbond_distance_DH
    _geom_hbond_distance_HA
    _geom_hbond_distance_DA
    _geom_hbond_angle_DHA
    O2 H2O O4 . 0.86 1.81 2.664(3) 172
data_global
_journal_date_recd_electronic     2009-04-28
_journal_date_accepted     2009-05-12
_journal_name_full     'Acta Crystallographica, Section E'
_journal_year     2009
_journal_volume     65
_journal_issue      6
_journal_page_first     m658
_journal_page_last     m659
_journal_paper_category     QM
_journal_coeditor_code     LH2815
_publ_contact_author_name     'Youngmee Kim'
_publ_contact_author_address
;
Deaprtment of Chemistry and Nano Science, Ewha Womans University,
Seoul 120-750, Korea
;
_publ_contact_author_email     ymeekim@ewha.ac.kr
_publ_contact_author_fax     +82-2-3277-3419
_publ_contact_author_phone     +82-2-3277-3589
_publ_section_title
;\
A neutral Zn^II^~4~ cubane:
tetrabenzoatotetrakis(\m~3~-hydroxydi-2-pyridylmethanolato)tetrazinc(II)--\
acetone--methanol (1/2/1)
;
loop_
    _publ_author_name
    _publ_author_footnote
    _publ_author_address
    'Shin, Dong Hoon' .
;
Department of Fine Chemistry, and Eco-Product and Materials Education Center,
Seoul National University of Technology, Seoul 139-743, Republic of Korea
;
    'Han, Sim-Hee' .
;
Division of Forest Genetic Resources, Korea Forest Research Institute, Suwon,
Gyeonggi-Do 441-350, Republic of Korea
;
    'Kim, Pan-Gi' .
;
Department of Forest & Environment Resources, Kyungpook National University,
Sangju 742-711, Republic of Korea
;
    'Kim, Cheal' .
;
Department of Fine Chemistry, and Eco-Product and Materials Education Center,
Seoul National University of Technology, Seoul 139-743, Republic of Korea
;
    'Kim, Youngmee' .
;
Department of Chemistry and Nano Science, Ewha Womans University, Seoul 120-750,
Republic of Korea
;
