# Supplementary material for: A neutral cubane with a ZnII 4O4 core: tetra­benzoato­tetra­kis(μ3-hydroxydi-2-pyridylmethano­lato)tetra­zinc(II)–acetone–methanol (1/2/1)
Source: Acta Crystallogr Sect E Struct Rep Online. 2009 May 20;65(Pt 6):m658–9. doi: 10.1107/S1600536809017772 (PMC2969578; doi:10.1107/S1600536809017772)
Supplement: Supplementary file 2 [file e-65-0m658-Isup2.hkl]

# 
# h,k,l, Fc-squared, Fo-squared, sigma(Fo-squared) and status flag 
# 
data_I
_shelx_title ' I         I-42d        R' 
_shelx_refln_list_code          4 
_shelx_F_calc_maximum      709.59 
_exptl_crystal_F_000      3496.00 
_reflns_d_resolution_high  0.7499 
 
loop_ 
 _symmetry_equiv_pos_as_xyz 
 'x, y, z' 
 'y, -x, -z' 
 '-x, -y, z' 
 '-y, x, -z' 
 'x, -y+1/2, -z+1/4' 
 '-y+1/2, -x, z+3/4' 
 '-x, y+1/2, -z+1/4' 
 'y+1/2, x, z+3/4' 
 'x+1/2, y+1/2, z+1/2' 
 'y+1/2, -x+1/2, -z+1/2' 
 '-x+1/2, -y+1/2, z+1/2' 
 '-y+1/2, x+1/2, -z+1/2' 
 'x+1/2, -y+1, -z+3/4' 
 '-y+1, -x+1/2, z+5/4' 
 '-x+1/2, y+1, -z+3/4' 
 'y+1, x+1/2, z+5/4' 
 
_cell_length_a    14.3201 
_cell_length_b    14.3201 
_cell_length_c    37.7300 
_cell_angle_alpha  90.000 
_cell_angle_beta   90.000 
_cell_angle_gamma  90.000 
 
_shelx_F_squared_multiplier     1.000 
 
loop_ 
 _refln_index_h 
 _refln_index_k 
 _refln_index_l 
 _refln_F_squared_calc 
 _refln_F_squared_meas 
 _refln_F_squared_sigma 
 _refln_observed_status 
   0   2   0    38051.93    15326.84    414.83 o 
   2   2   0       60.16      -48.95     55.74 o 
   1   3   0      552.19     2812.49     68.54 o 
   0   4   0    39589.13    44071.34   1189.43 o 
   2   4   0   108819.88   113772.27   1849.36 o 
   4   4   0   260992.17   268841.88   5510.05 o 
   1   5   0      429.07      240.16     24.24 o 
   3   5   0     7852.24     8619.98    156.19 o 
   0   6   0       88.17       77.24     45.02 o 
   2   6   0     4934.76     4500.44    102.03 o 
   4   6   0    59960.28    53509.50    830.80 o 
   6   6   0      570.68      472.15     51.97 o 
   1   7   0    13521.35    16503.54    332.49 o 
   3   7   0    33157.77    33936.11    566.31 o 
   5   7   0       35.92       43.64     35.25 o 
   0   8   0   220247.63   226949.44   6022.26 o 
   2   8   0    23843.11    27042.85    528.97 o 
   4   8   0     2420.06     3305.45     87.21 o 
   6   8   0    14152.46    15392.31    276.59 o 
   8   8   0     7018.21     6860.50    212.68 o 
   1   9   0     1083.74      981.09     65.67 o 
   3   9   0     9544.89    10455.33    197.11 o 
   5   9   0      625.26      641.12     49.94 o 
   7   9   0     4519.03     5133.06    126.41 o 
   0  10   0    33526.85    34610.57    960.36 o 
   2  10   0     3302.21     4241.27    143.71 o 
   4  10   0     1217.23     1294.38     90.03 o 
   6  10   0     1785.41     1845.63     83.65 o 
   8  10   0    12967.11    11872.82    249.28 o 
  10  10   0     9932.60     9668.97    339.06 o 
   1  11   0     2844.21     3945.25    127.77 o 
   3  11   0     9273.52     8819.58    238.53 o 
   5  11   0    23545.40    24089.50    490.39 o 
   7  11   0     4240.16     4652.33    158.46 o 
   9  11   0     5566.21     5413.41    181.45 o 
   0  12   0       21.46      -65.88     97.86 o 
   2  12   0     1730.96     2101.34    137.56 o 
   4  12   0    31535.78    31371.44    688.91 o 
   6  12   0    10889.87    10378.91    272.66 o 
   8  12   0      231.31      240.15     91.85 o 
  10  12   0       35.83      -13.72    111.72 o 
  12  12   0     4102.31     4946.03    407.87 o 
   1  13   0     7617.26     6531.08    208.27 o 
   3  13   0      763.22      892.88    103.95 o 
   5  13   0     1929.50     2033.82    110.67 o 
   7  13   0     2039.04     2207.89    130.20 o 
   9  13   0     4796.17     4333.59    195.35 o 
  11  13   0     3298.71     3274.23    215.78 o 
   0  14   0      854.66      876.20    137.94 o 
   2  14   0     6356.01     7210.48    228.51 o 
   4  14   0     6776.35     6965.02    224.14 o 
   6  14   0     6729.53     7203.84    228.83 o 
   8  14   0      824.10      587.72    115.61 o 
  10  14   0      383.86      457.90    137.71 o 
  12  14   0     1424.36     1545.17    177.72 o 
   1  15   0      298.23      297.58    113.10 o 
   3  15   0     5632.75     5831.58    207.00 o 
   5  15   0      832.32      708.21    116.71 o 
   7  15   0      981.32      759.02    122.37 o 
   9  15   0     3587.60     3519.25    194.99 o 
  11  15   0     3176.87     3702.40    226.93 o 
   0  16   0     6507.29     6483.25    365.03 o 
   2  16   0     6522.18     5403.43    206.47 o 
   4  16   0      889.74      878.39    132.30 o 
   6  16   0     2642.55     2904.71    164.17 o 
   8  16   0      110.14      212.09    135.03 o 
  10  16   0     3670.75     3742.22    391.17 o 
   1  17   0     2421.07     2595.09    192.15 o 
   3  17   0     1441.81     1752.74    151.68 o 
   5  17   0      128.68       22.32    121.63 o 
   7  17   0      972.78      667.27    147.59 o 
   0  18   0     4964.94     5253.45    348.40 o 
   2  18   0     2247.55     2257.53    162.10 o 
   4  18   0      231.34      155.54    322.83 o 
   6  18   0     1465.51     1443.15    308.91 o 
   0   1   1   346193.06   179546.25   4884.64 o 
  -1   2   1    50778.43    55253.96    981.04 o 
   1   2   1    54019.45    57567.93    980.37 o 
  -2   3   1    30727.26    35453.47    611.05 o 
   0   3   1    34855.36    27546.52    523.45 o 
   2   3   1    29419.73    34258.46    570.38 o 
  -3   4   1   163349.78   155449.78   2366.93 o 
  -1   4   1    13060.16    16078.21    266.15 o 
   1   4   1    12474.80    15493.58    284.45 o 
   3   4   1   159290.16   153655.50   2241.91 o 
  -4   5   1    85670.09    91624.14   1411.09 o 
  -2   5   1    10938.18     9564.40    171.73 o 
   0   5   1       29.86       69.19     28.40 o 
   2   5   1     9680.28     8368.37    158.33 o 
   4   5   1    85795.81    91797.99   1336.80 o 
  -5   6   1    26766.11    29379.90    485.65 o 
  -3   6   1    18199.20    21385.78    371.40 o 
  -1   6   1     1324.58     1014.65     38.95 o 
   1   6   1     1367.21     1268.29     44.76 o 
   3   6   1    19663.10    22555.90    371.55 o 
   5   6   1    29202.60    32074.60    461.03 o 
  -6   7   1     2385.19     2343.90     67.48 o 
  -4   7   1    14145.56    14342.58    245.94 o 
  -2   7   1    22724.62    22174.19    405.98 o 
   0   7   1    32202.95    29928.56    580.90 o 
   2   7   1    23079.80    22639.45    407.35 o 
   4   7   1    15228.43    15440.33    261.70 o 
   6   7   1     2512.18     2472.10     74.38 o 
  -7   8   1    17870.29    18467.93    341.03 o 
  -5   8   1     1936.18     1848.80     61.51 o 
  -3   8   1    20585.13    22138.90    392.62 o 
  -1   8   1    62098.08    57422.15   1083.13 o 
   1   8   1    60807.52    55983.69   1082.65 o 
   3   8   1    22289.46    23940.20    393.35 o 
   5   8   1     1886.30     1821.00     60.74 o 
   7   8   1    19498.98    20261.31    342.44 o 
  -8   9   1     1366.40     1661.69     76.02 o 
  -6   9   1     8903.94     8203.67    158.04 o 
  -4   9   1     1352.89     1422.98     62.94 o 
  -2   9   1     4849.25     3878.71    119.12 o 
   0   9   1    16264.14    14177.50    297.95 o 
   2   9   1     5168.08     4250.21    119.48 o 
   4   9   1     1480.96     1658.56     70.65 o 
   6   9   1     8790.66     8101.80    169.20 o 
   8   9   1     1295.34     1608.47     82.72 o 
  -9  10   1     9173.66     9369.87    210.19 o 
  -7  10   1     1656.98     1678.09     86.21 o 
  -5  10   1     7507.74     6842.83    152.88 o 
  -3  10   1     2153.48     1864.09     99.82 o 
  -1  10   1    11868.44    10918.13    236.27 o 
   1  10   1    10383.51     9816.72    234.05 o 
   3  10   1     2265.55     2141.73    103.11 o 
   5  10   1     7623.52     7081.47    164.56 o 
   7  10   1     2207.04     2237.75    123.81 o 
   9  10   1     8916.77     8977.08    245.97 o 
 -10  11   1     1093.68     1109.56    110.44 o 
  -8  11   1    11599.55    11875.17    270.51 o 
  -6  11   1     2323.40     2617.52    115.33 o 
  -4  11   1    13160.20    12543.73    303.76 o 
  -2  11   1     1349.34     1225.91     97.37 o 
   0  11   1     5195.81     5243.29    153.00 o 
   2  11   1     1623.20     1595.60    100.57 o 
   4  11   1    12359.94    11891.65    302.66 o 
   6  11   1     1568.38     1772.47     98.30 o 
   8  11   1    11081.53    11510.37    269.05 o 
  10  11   1     1080.63     1079.83    108.11 o 
 -11  12   1     2237.10     1999.81    169.06 o 
  -9  12   1      299.11      480.63    114.94 o 
  -7  12   1     4135.37     4400.11    165.73 o 
  -5  12   1    20381.20    20504.66    421.70 o 
  -3  12   1     7645.54     7045.63    208.01 o 
  -1  12   1      582.97      808.93     82.02 o 
   1  12   1      196.36      292.31     89.63 o 
   3  12   1     6705.11     6513.80    206.19 o 
   5  12   1    19641.73    19693.02    421.04 o 
   7  12   1     4922.16     5306.17    173.11 o 
   9  12   1      275.52      300.62    111.15 o 
  11  12   1     1606.70     1465.40    159.14 o 
 -12  13   1     2607.24     2850.54    237.45 o 
 -10  13   1     2702.17     3026.57    177.06 o 
  -8  13   1      705.65      794.59    111.03 o 
  -6  13   1    10734.47    10497.53    285.40 o 
  -4  13   1     1727.81     1665.39    116.23 o 
  -2  13   1     5575.62     4593.59    167.85 o 
   0  13   1     1306.18     1227.99     96.19 o 
   2  13   1     5399.16     4514.87    167.71 o 
   4  13   1     1354.65     1237.43    112.13 o 
   6  13   1    11338.22    10940.55    287.29 o 
   8  13   1      837.05      871.59    112.05 o 
  10  13   1     2935.85     3297.37    201.22 o 
  12  13   1     2675.92     2757.90    203.63 o 
 -11  14   1     3511.99     3884.71    234.02 o 
  -9  14   1     2564.71     2232.10    163.88 o 
  -7  14   1     4238.71     4147.61    171.46 o 
  -5  14   1     6121.93     5546.57    178.14 o 
  -3  14   1     5927.16     6059.80    215.22 o 
  -1  14   1    11494.97    11864.29    310.39 o 
   1  14   1    11364.49    11486.65    308.90 o 
   3  14   1     7804.68     7773.51    226.78 o 
   5  14   1     6270.64     5805.83    181.09 o 
   7  14   1     4199.70     4117.68    172.33 o 
   9  14   1     2578.29     2452.67    234.01 o 
  11  14   1     3839.15     4198.49    234.15 o 
 -10  15   1     2275.33     2339.47    176.98 o 
  -8  15   1      966.82      933.94    130.36 o 
  -6  15   1      986.16      852.65    124.78 o 
  -4  15   1     4050.42     4101.59    173.87 o 
  -2  15   1     2272.10     2446.88    148.04 o 
   0  15   1      500.51      516.00    116.18 o 
   2  15   1     2357.72     2520.47    149.18 o 
   4  15   1     3748.54     3623.02    170.78 o 
   6  15   1      981.36      943.30    122.66 o 
   8  15   1      778.21      870.35    128.49 o 
  10  15   1     1954.43     2113.03    197.10 o 
  -9  16   1     1178.71     1317.32    159.31 o 
  -7  16   1     1192.20     1206.22    139.69 o 
  -5  16   1      394.24      456.21    121.60 o 
  -3  16   1     3592.90     3679.34    175.96 o 
  -1  16   1     5895.91     5996.50    214.57 o 
   1  16   1     5605.09     5736.61    213.69 o 
   3  16   1     3819.79     3794.21    235.35 o 
   5  16   1      452.66      337.31    119.62 o 
   7  16   1     1148.11     1196.01    170.85 o 
   9  16   1     1409.40     1825.37    182.42 o 
  -8  17   1      965.30     1144.54    229.48 o 
  -6  17   1      901.95      966.63    137.57 o 
  -4  17   1      349.06      248.63    142.34 o 
  -2  17   1     2692.64     2684.57    166.86 o 
   0  17   1     4961.23     5376.39    244.51 o 
   2  17   1     2953.58     3043.04    171.74 o 
   4  17   1      344.53      326.99    141.22 o 
   6  17   1      961.17     1174.31    139.50 o 
   8  17   1      947.08      943.17    218.81 o 
  -5  18   1     2022.71     2107.98    381.89 o 
  -3  18   1     1018.92      988.84    140.33 o 
  -1  18   1     3365.88     3320.30    208.83 o 
   1  18   1     3718.00     3571.05    212.06 o 
   3  18   1     1070.88      879.20    139.83 o 
   5  18   1     2015.97     2292.89    381.58 o 
  -1   1   2   195149.66   177689.55   4618.24 o 
   1   1   2   190942.44   171227.55   4606.00 o 
   0   2   2     2236.21       25.30      9.09 o 
  -3   3   2   113323.20   121387.41   2452.71 o 
  -1   3   2    41108.38    44439.21    733.51 o 
   1   3   2    42037.25    45561.38    846.72 o 
   3   3   2   109468.59   117448.12   2452.30 o 
  -2   4   2    16939.62    18019.26    331.22 o 
   0   4   2     7674.09     3434.14     77.10 o 
   2   4   2    17518.07    18873.20    309.24 o 
  -5   5   2   132007.30   139138.47   2887.09 o 
  -3   5   2    55942.21    55271.43    901.51 o 
  -1   5   2    25196.77    26566.85    433.22 o 
   1   5   2    23984.90    25394.04    462.73 o 
   3   5   2    54661.50    54703.60    901.62 o 
   5   5   2   133141.80   141478.58   2887.44 o 
  -4   6   2     6699.02     6876.77    129.15 o 
  -2   6   2    23485.46    20083.26    374.36 o 
   0   6   2     8471.82     8339.07    178.36 o 
   2   6   2    25231.22    21299.67    374.78 o 
   4   6   2     7156.97     7393.45    129.86 o 
  -7   7   2    21232.33    21619.72    532.41 o 
  -5   7   2    18883.69    18437.36    304.04 o 
  -3   7   2     7600.44     8695.06    180.64 o 
  -1   7   2    32573.11    33541.60    663.25 o 
   1   7   2    34561.32    35124.23    613.10 o 
   3   7   2     7958.23     9308.35    168.19 o 
   5   7   2    19805.13    18780.79    303.94 o 
   7   7   2    21528.76    21728.42    531.35 o 
  -6   8   2     6094.33     6296.14    125.99 o 
  -4   8   2     6549.22     6608.24    141.96 o 
  -2   8   2     6358.43     5986.12    131.43 o 
   0   8   2     6302.79     8918.07    198.69 o 
   2   8   2     5836.83     5579.49    142.23 o 
   4   8   2     7299.06     7424.15    143.05 o 
   6   8   2     5648.86     5803.62    129.60 o 
  -9   9   2    32152.35    31977.45    780.49 o 
  -7   9   2     3396.95     3460.41    101.42 o 
  -5   9   2     8807.52     8668.39    165.03 o 
  -3   9   2     6753.64     6326.31    149.96 o 
  -1   9   2    48935.22    46467.98    902.98 o 
   1   9   2    50170.52    47271.13    903.57 o 
   3   9   2     7924.59     7083.41    152.49 o 
   5   9   2     8976.68     8987.93    176.96 o 
   7   9   2     3780.22     3900.21    112.50 o 
   9   9   2    32471.08    32207.24    902.24 o 
  -8  10   2     4806.60     4361.75    123.25 o 
  -6  10   2     5426.80     5404.64    132.72 o 
  -4  10   2     4782.26     5540.68    150.11 o 
  -2  10   2     7954.56     8255.24    215.71 o 
   0  10   2       75.49      265.55     60.49 o 
   2  10   2     7389.92     7725.05    214.61 o 
   4  10   2     4340.45     4959.60    147.97 o 
   6  10   2     5101.23     5384.38    141.94 o 
   8  10   2     3561.94     3240.10    122.85 o 
 -11  11   2     2993.15     3067.64    280.16 o 
  -9  11   2     6395.97     6406.36    185.03 o 
  -7  11   2      705.09      858.15     89.97 o 
  -5  11   2      348.14      373.61     73.12 o 
  -3  11   2     5503.36     5489.13    178.52 o 
  -1  11   2     7448.60     7161.20    182.33 o 
   1  11   2     6886.14     6582.24    201.09 o 
   3  11   2     5679.47     5582.05    179.72 o 
   5  11   2      355.24      503.28    123.06 o 
   7  11   2      669.71      807.29     88.83 o 
   9  11   2     6717.62     6508.41    202.49 o 
  11  11   2     2810.86     2624.91    243.67 o 
 -10  12   2     1029.18      920.82    129.53 o 
  -8  12   2     6518.78     6287.39    198.09 o 
  -6  12   2     9290.64     9612.16    258.50 o 
  -4  12   2     2253.69     2197.13    120.06 o 
  -2  12   2     2063.12     1807.51    114.71 o 
   0  12   2     2806.76     3230.64    121.85 o 
   2  12   2     2917.80     2528.52    122.25 o 
   4  12   2     2189.39     2426.89    123.09 o 
   6  12   2     8998.79     9530.71    257.28 o 
   8  12   2     5843.02     5944.19    213.42 o 
  10  12   2     1046.99     1135.53    145.47 o 
 -13  13   2      478.66      523.21    253.87 o 
 -11  13   2     1098.83     1237.51    164.19 o 
  -9  13   2      379.18      804.41    277.83 o 
  -7  13   2    15185.57    14659.63    361.70 o 
  -5  13   2    15403.21    15259.89    335.54 o 
  -3  13   2     9315.66     9411.99    269.58 o 
  -1  13   2     3545.99     4071.11    138.83 o 
   1  13   2     3251.04     3443.02    150.97 o 
   3  13   2    10499.64    10707.43    274.96 o 
   5  13   2    15042.17    14767.75    369.19 o 
   7  13   2    14629.29    14266.14    360.43 o 
   9  13   2      291.04       95.42    116.39 o 
  11  13   2     1354.21     1258.84    163.37 o 
  13  13   2      808.46      682.46    252.33 o 
 -12  14   2     3705.93     3719.19    263.04 o 
 -10  14   2     4989.48     4816.95    218.41 o 
  -8  14   2      585.85      661.65    118.92 o 
  -6  14   2     3950.69     3847.73    182.70 o 
  -4  14   2      132.21       81.09    102.95 o 
  -2  14   2     9447.10     9118.56    257.79 o 
   0  14   2     2440.77     2696.25    141.91 o 
   2  14   2     8727.53     8414.45    254.59 o 
   4  14   2       57.71       69.63    101.24 o 
   6  14   2     4547.94     4566.29    215.28 o 
   8  14   2      545.09      745.38    117.32 o 
  10  14   2     4786.59     4951.51    247.35 o 
  12  14   2     3488.12     3247.60    218.03 o 
 -11  15   2      277.23      460.64    158.64 o 
  -9  15   2      554.66      514.11    141.58 o 
  -7  15   2     1429.99     1580.82    137.36 o 
  -5  15   2     2907.80     3237.73    158.84 o 
  -3  15   2     1032.09      956.94    124.98 o 
  -1  15   2      750.01      742.43    121.66 o 
   1  15   2      956.35     1101.41    123.49 o 
   3  15   2     1145.39     1252.54    127.68 o 
   5  15   2     2808.72     2984.74    155.48 o 
   7  15   2     1400.55     1665.81    136.17 o 
   9  15   2      352.91      481.16    138.46 o 
  11  15   2      282.63      298.52    195.59 o 
 -10  16   2     4553.82     4815.48    644.58 o 
  -8  16   2       62.56       78.70    125.53 o 
  -6  16   2     1469.48     1507.80    143.26 o 
  -4  16   2     1497.47     1588.13    144.00 o 
  -2  16   2     5482.37     5586.47    217.17 o 
   0  16   2       16.39       -9.97    142.16 o 
   2  16   2     5753.42     5980.97    245.06 o 
   4  16   2     1525.92     1559.46    154.93 o 
   6  16   2     1806.05     1878.23    143.77 o 
   8  16   2       83.47      126.13    133.60 o 
  10  16   2     4200.69     4216.57    415.91 o 
  -7  17   2      124.31      114.21    162.80 o 
  -5  17   2     1245.11     1342.24    140.97 o 
  -3  17   2     1989.93     1796.53    152.97 o 
  -1  17   2     6241.24     6296.99    258.62 o 
   1  17   2     6176.89     5794.52    222.11 o 
   3  17   2     2543.00     2337.77    157.95 o 
   5  17   2     1311.40     1118.42    135.66 o 
   7  17   2      330.23      148.49    136.04 o 
  -4  18   2      546.60      429.20    326.23 o 
  -2  18   2     2560.31     2583.53    196.51 o 
   0  18   2        2.66       38.11    153.03 o 
   2  18   2     2382.39     2334.31    161.90 o 
   4  18   2      349.87      196.98    320.66 o 
   6  18   2     1903.06     2046.32    249.89 o 
   0   1   3    84258.94   112784.10   1950.72 o 
  -1   2   3    28657.82    30266.51    531.35 o 
   1   2   3    26211.39    26424.75    448.46 o 
  -2   3   3    27562.38    29739.97    490.80 o 
   0   3   3     1207.13     2220.11     52.09 o 
   2   3   3    24228.89    26118.01    457.36 o 
  -3   4   3    13267.40    12472.50    200.29 o 
  -1   4   3    36571.14    40877.05    672.25 o 
   1   4   3    37179.83    41216.73    776.07 o 
   3   4   3    11283.83    10652.38    198.99 o 
  -4   5   3    51635.27    46274.63    739.39 o 
  -2   5   3    97043.57   105878.80   1827.22 o 
   0   5   3     4556.48     4249.11     91.67 o 
   2   5   3    93960.71   103948.97   1823.55 o 
   4   5   3    54714.81    48902.86    700.96 o 
  -5   6   3    61605.73    61382.30    930.15 o 
  -3   6   3    14450.47    10184.16    209.26 o 
  -1   6   3    38590.80    41514.59    716.79 o 
   1   6   3    43680.25    46300.76    829.72 o 
   3   6   3    15985.74    11733.61    196.52 o 
   5   6   3    57945.11    58604.23    879.99 o 
  -6   7   3    23813.05    23380.86    372.58 o 
  -4   7   3     4306.28     4521.38     95.92 o 
  -2   7   3    13470.14    14386.69    255.48 o 
   0   7   3    20918.03    20704.88    409.71 o 
   2   7   3    13532.35    14964.37    296.75 o 
   4   7   3     4497.36     4566.11    102.04 o 
   6   7   3    23103.61    22675.54    371.49 o 
  -7   8   3    10949.65    10294.29    200.83 o 
  -5   8   3     1458.07     1115.97     54.34 o 
  -3   8   3     9082.67     8698.32    177.66 o 
  -1   8   3    22240.39    23361.50    462.32 o 
   1   8   3    22226.10    23322.77    459.74 o 
   3   8   3     8969.88     8453.44    176.89 o 
   5   8   3     1842.48     1750.89     68.78 o 
   7   8   3    11037.30    10366.61    199.78 o 
  -8   9   3     5721.01     5302.50    132.64 o 
  -6   9   3     9236.24     9795.82    180.20 o 
  -4   9   3    12243.29    11693.48    218.14 o 
  -2   9   3    46057.71    49350.50    883.10 o 
   0   9   3    57522.73    54597.06   1046.49 o 
   2   9   3    47020.64    50336.16    955.25 o 
   4   9   3    12208.90    11618.97    233.86 o 
   6   9   3     9017.77     9494.94    190.88 o 
   8   9   3     5577.28     5381.46    142.22 o 
  -9  10   3    25107.85    24614.26    512.29 o 
  -7  10   3    12685.55    12073.41    233.66 o 
  -5  10   3    16645.09    16130.27    291.21 o 
  -3  10   3     2062.25     2110.75    101.90 o 
  -1  10   3     5029.22     5453.14    158.49 o 
   1  10   3     6343.30     6873.82    182.38 o 
   3  10   3     1957.33     1876.09    100.58 o 
   5  10   3    16821.82    15797.80    311.28 o 
   7  10   3    10245.32     9540.91    245.32 o 
   9  10   3    26954.45    26009.58    628.26 o 
 -10  11   3     1816.01     1894.40    124.46 o 
  -8  11   3     2442.04     2165.04    106.20 o 
  -6  11   3     7872.60     7270.13    215.90 o 
  -4  11   3    11425.76    11279.37    286.31 o 
  -2  11   3     6020.04     5899.43    177.77 o 
   0  11   3      397.98      509.92     70.35 o 
   2  11   3     5222.80     5269.60    177.13 o 
   4  11   3    11642.90    11474.98    288.25 o 
   6  11   3     8618.80     8226.99    200.98 o 
   8  11   3     2018.93     1881.83    102.03 o 
  10  11   3     1780.12     1814.45    132.74 o 
 -11  12   3      388.73      405.27    138.10 o 
  -9  12   3     7695.09     7489.24    225.36 o 
  -7  12   3     4188.29     4186.81    157.47 o 
  -5  12   3     3323.86     3614.83    129.78 o 
  -3  12   3     2775.61     2502.08    129.69 o 
  -1  12   3     9496.98     9023.20    225.03 o 
   1  12   3     9505.11     9282.39    251.55 o 
   3  12   3     3754.11     3799.03    241.88 o 
   5  12   3     3410.64     3578.65    144.89 o 
   7  12   3     3861.39     4127.84    156.12 o 
   9  12   3     7413.39     6946.07    247.88 o 
  11  12   3      348.32      431.49    136.50 o 
 -12  13   3     2149.66     2092.53    224.75 o 
 -10  13   3     3451.20     3496.30    185.66 o 
  -8  13   3     4904.17     4659.03    176.49 o 
  -6  13   3    13942.69    14419.57    345.98 o 
  -4  13   3     5089.15     5227.28    184.32 o 
  -2  13   3    13193.94    14573.97    440.27 o 
   0  13   3     5688.68     4956.30    157.04 o 
   2  13   3    13598.72    14544.10    358.81 o 
   4  13   3     5344.85     5519.75    185.55 o 
   6  13   3    12867.43    13049.08    342.24 o 
   8  13   3     4655.70     4750.68    177.09 o 
  10  13   3     3547.23     3739.07    285.55 o 
  12  13   3     2240.67     2629.59    229.80 o 
 -11  14   3     4762.74     5125.30    255.83 o 
  -9  14   3     1643.44     1720.59    181.43 o 
  -7  14   3      783.16      823.72    117.21 o 
  -5  14   3     9584.53     9156.94    260.75 o 
  -3  14   3     5344.92     4863.74    177.89 o 
  -1  14   3      764.01      624.85    110.40 o 
   1  14   3      548.04      389.99    105.80 o 
   3  14   3     4533.17     4209.19    173.00 o 
   5  14   3     9486.43     8821.80    262.04 o 
   7  14   3      718.26      745.83    113.71 o 
   9  14   3     1499.35     1321.24    146.28 o 
  11  14   3     4421.69     4491.41    245.06 o 
 -10  15   3     1363.17     1354.34    159.73 o 
  -8  15   3      422.49      582.06    126.38 o 
  -6  15   3     2929.53     3022.33    158.72 o 
  -4  15   3      425.50      538.18    119.85 o 
  -2  15   3     7400.36     7314.82    237.27 o 
   0  15   3      878.10      683.69    119.02 o 
   2  15   3     7178.10     7130.10    236.94 o 
   4  15   3      622.14      660.53    127.18 o 
   6  15   3     3400.14     3298.59    173.73 o 
   8  15   3      464.84      712.35    137.99 o 
  10  15   3     1325.97     1226.49    167.31 o 
  -9  16   3      582.60      491.18    169.74 o 
  -7  16   3       48.45       92.01    124.97 o 
  -5  16   3     1038.76     1101.53    134.53 o 
  -3  16   3      289.73      383.14    124.81 o 
  -1  16   3     1826.62     2069.04    174.51 o 
   1  16   3     1962.71     1859.56    146.63 o 
   3  16   3      250.62      293.06    122.49 o 
   5  16   3      900.28     1046.82    129.00 o 
   7  16   3       19.94       24.28    117.64 o 
   9  16   3      521.72      820.44    144.81 o 
  -8  17   3      679.83      561.24    338.29 o 
  -6  17   3     3220.03     3448.06    205.27 o 
  -4  17   3     1236.52     1372.48    162.11 o 
  -2  17   3     8374.14     8662.96    276.82 o 
   0  17   3     4551.40     5189.32    239.88 o 
   2  17   3     8216.03     8485.20    275.88 o 
   4  17   3     1660.49     1542.36    146.24 o 
   6  17   3     3810.43     3779.71    181.72 o 
   8  17   3      840.05      795.39    214.71 o 
  -3  18   3      315.90      443.33    146.23 o 
  -1  18   3     1004.20      895.79    166.18 o 
   1  18   3      860.23      682.70    159.76 o 
   3  18   3      359.88      266.25    129.45 o 
   5  18   3      501.38      478.46    203.90 o 
   0   0   4   503521.06   283820.91   9278.72 o 
  -2   2   4     7718.30     8836.28    257.60 o 
   0   2   4     8613.79     3130.89     73.58 o 
   2   2   4     8428.21     9682.73    223.51 o 
  -1   3   4     4432.70     4916.25     87.26 o 
   1   3   4     4994.43     6240.31    161.35 o 
  -4   4   4   102880.52   108177.50   2158.79 o 
  -2   4   4     4304.01     3778.01     74.00 o 
   0   4   4     8287.98     7313.49    139.28 o 
   2   4   4     3151.49     2591.69     64.17 o 
   4   4   4    95435.24   101552.04   2157.85 o 
  -3   5   4     8008.63     8321.74    175.03 o 
  -1   5   4    23064.96    21963.10    360.76 o 
   1   5   4    22120.24    20969.90    417.05 o 
   3   5   4     9304.50     9900.67    164.49 o 
  -6   6   4     8705.97     8438.99    218.14 o 
  -4   6   4    65384.00    73762.55   1223.37 o 
  -2   6   4    21591.75    22144.40    373.57 o 
   0   6   4       39.91      154.78     28.65 o 
   2   6   4    21187.20    22230.00    432.78 o 
   4   6   4    66990.24    75722.73   1223.94 o 
   6   6   4     8094.14     7327.71    190.11 o 
  -5   7   4    11212.16    12499.54    192.98 o 
  -3   7   4     3674.56     3525.75     91.27 o 
  -1   7   4    10976.63     8782.31    186.22 o 
   1   7   4    10370.30     8160.53    183.34 o 
   3   7   4     3297.01     3195.27     88.88 o 
   5   7   4     8891.60     9694.96    189.17 o 
  -8   8   4    11786.95    12443.49    347.86 o 
  -6   8   4    15856.89    15882.55    262.47 o 
  -4   8   4     2370.57     2551.29     70.35 o 
  -2   8   4    19216.51    17617.19    289.19 o 
   0   8   4    92776.45    91333.21   1728.38 o 
   2   8   4    16829.14    14973.43    332.57 o 
   4   8   4     2413.18     2800.19    123.67 o 
   6   8   4    15302.57    15103.63    261.09 o 
   8   8   4    13579.88    13843.23    348.22 o 
  -7   9   4     4483.95     4691.54    116.37 o 
  -5   9   4    24306.92    23986.89    390.54 o 
  -3   9   4    15799.65    16287.24    315.45 o 
  -1   9   4     3783.59     4034.49    115.61 o 
   1   9   4     3376.63     3421.84    106.79 o 
   3   9   4    16616.33    17076.55    342.94 o 
   5   9   4    23991.01    24001.90    443.98 o 
   7   9   4     3994.10     4193.26    121.68 o 
 -10  10   4    29578.12    29155.74   1023.25 o 
  -8  10   4    17823.69    17977.80    344.54 o 
  -6  10   4     3423.71     3681.81    102.58 o 
  -4  10   4     2522.78     2379.22     97.15 o 
  -2  10   4    22688.79    20714.92    469.77 o 
   0  10   4    38793.69    37116.51    725.18 o 
   2  10   4    23076.82    21369.79    471.80 o 
   4  10   4     2748.63     2743.62     98.74 o 
   6  10   4     3199.53     3349.72    108.27 o 
   8  10   4    16690.57    16991.11    369.30 o 
  10  10   4    30726.35    29408.28   1023.30 o 
  -9  11   4     7429.47     7106.56    198.27 o 
  -7  11   4     6679.71     6417.19    191.71 o 
  -5  11   4     6057.34     5411.79    155.49 o 
  -3  11   4     9372.29     9685.36    259.15 o 
  -1  11   4     1407.80     1767.27     89.77 o 
   1  11   4     1316.00     1536.73    101.54 o 
   3  11   4    10083.01    10438.51    262.98 o 
   5  11   4     5447.81     4964.74    171.15 o 
   7  11   4     6101.44     5958.07    172.27 o 
   9  11   4     7999.92     7491.44    243.87 o 
 -12  12   4     6474.32     6943.92    506.51 o 
 -10  12   4     2271.91     2150.37    153.05 o 
  -8  12   4     1620.67     1728.52    117.13 o 
  -6  12   4     8113.83     7501.15    245.86 o 
  -4  12   4    20684.32    20462.41    474.87 o 
  -2  12   4     2039.15     1617.45    148.39 o 
   0  12   4     1211.10     1206.77     90.08 o 
   2  12   4     2884.35     2395.52    119.62 o 
   4  12   4    20524.68    20943.46    476.44 o 
   6  12   4     7791.67     7523.40    218.68 o 
   8  12   4     1531.53     1419.55    112.32 o 
  10  12   4     2510.13     2734.68    176.67 o 
  12  12   4     6814.43     7226.25    509.91 o 
 -11  13   4     1067.55     1157.00    164.65 o 
  -9  13   4     7069.52     7451.34    235.24 o 
  -7  13   4     4016.05     3989.49    163.14 o 
  -5  13   4     3125.20     3208.74    128.87 o 
  -3  13   4     4196.01     4238.20    158.96 o 
  -1  13   4     7683.29     7671.16    197.96 o 
   1  13   4     6814.27     6489.71    217.16 o 
   3  13   4     4040.45     3779.82    155.77 o 
   5  13   4     2876.71     2949.68    148.86 o 
   7  13   4     3654.52     4162.76    163.30 o 
   9  13   4     7181.82     7756.27    396.35 o 
  11  13   4      982.55     1149.73    158.84 o 
 -12  14   4     1645.63     1755.17    218.87 o 
 -10  14   4       58.99      112.73    134.03 o 
  -8  14   4     2636.90     2904.24    154.34 o 
  -6  14   4     6665.08     6769.94    223.32 o 
  -4  14   4     5508.77     5911.85    204.27 o 
  -2  14   4     8198.93     7649.69    228.91 o 
   0  14   4      322.45      265.32    103.29 o 
   2  14   4     7764.33     6718.80    225.90 o 
   4  14   4     5789.22     6094.96    204.31 o 
   6  14   4     7127.26     7097.77    223.73 o 
   8  14   4     2843.33     3086.70    281.91 o 
  10  14   4       20.99      139.05    139.52 o 
  12  14   4     1858.37     2202.09    188.67 o 
 -11  15   4     2421.90     2682.54    643.96 o 
  -9  15   4     1255.71     1298.11    156.59 o 
  -7  15   4       51.64       93.02    117.90 o 
  -5  15   4     1266.31     1095.54    124.90 o 
  -3  15   4     1718.29     1795.99    136.57 o 
  -1  15   4      901.61      713.96    122.17 o 
   1  15   4     1051.55     1183.91    125.54 o 
   3  15   4     1617.55     1691.99    135.07 o 
   5  15   4     1277.16     1236.46    142.54 o 
   7  15   4      108.67      299.29    114.19 o 
   9  15   4     1093.34     1387.61    153.41 o 
  11  15   4     1998.12     2130.89    456.41 o 
 -10  16   4      931.03     1021.67    343.55 o 
  -8  16   4     1529.69     1673.49    169.84 o 
  -6  16   4     1265.98     1313.94    161.86 o 
  -4  16   4     1257.73     1097.18    135.26 o 
  -2  16   4     2916.00     3112.89    167.34 o 
   0  16   4     1782.78     1927.58    158.89 o 
   2  16   4     3085.55     3271.58    168.31 o 
   4  16   4     1185.81     1041.16    134.45 o 
   6  16   4     1637.02     1956.63    146.06 o 
   8  16   4     1308.53     1604.96    195.67 o 
  -7  17   4     1119.17     1096.58    184.71 o 
  -5  17   4     2422.19     2519.93    184.95 o 
  -3  17   4     3227.50     3172.29    174.05 o 
  -1  17   4     1079.35     1227.85    168.23 o 
   1  17   4     1002.65     1086.85    142.57 o 
   3  17   4     3064.52     3155.23    174.69 o 
   5  17   4     2443.30     2331.69    156.21 o 
   7  17   4     1307.17     1519.48    192.21 o 
  -4  18   4     1179.75     1090.32    351.28 o 
  -2  18   4     2875.07     2590.37    191.12 o 
   0  18   4     4604.67     4210.67    226.39 o 
   2  18   4     2510.81     2353.12    164.51 o 
   4  18   4     1424.67     1384.39    348.19 o 
   6  18   4      988.52     1195.46    350.66 o 
   0   1   5    10851.61    16597.00    285.56 o 
  -1   2   5     2560.60     1776.02     44.21 o 
   1   2   5     2304.50     1557.81     41.55 o 
  -2   3   5    43054.81    48689.91    777.69 o 
   0   3   5      694.27      483.44     23.74 o 
   2   3   5    41278.41    46805.02    734.32 o 
  -3   4   5    26164.97    29392.37    432.15 o 
  -1   4   5     5008.24     3922.72     71.38 o 
   1   4   5     4882.62     3684.49     90.13 o 
   3   4   5    22685.06    25953.29    431.31 o 
  -4   5   5    38328.66    36994.62    555.40 o 
  -2   5   5     3475.27     3304.05     76.90 o 
   0   5   5     4725.02     5444.13    111.58 o 
   2   5   5     4055.07     3886.78     83.01 o 
   4   5   5    35032.37    34234.15    556.09 o 
  -5   6   5     4561.06     4219.04     82.17 o 
  -3   6   5     4468.69     5601.81    128.92 o 
  -1   6   5    22521.30    23298.59    359.81 o 
   1   6   5    21167.12    21922.94    442.03 o 
   3   6   5     5616.70     6797.02    131.64 o 
   5   6   5     4021.82     3732.96     81.65 o 
  -6   7   5    11431.98    11733.94    201.00 o 
  -4   7   5    21292.66    19650.49    345.79 o 
  -2   7   5    15358.10    16769.62    289.15 o 
   0   7   5     4315.17     3645.60     91.22 o 
   2   7   5    15466.88    16631.97    334.57 o 
   4   7   5    21731.17    20692.13    345.91 o 
   6   7   5    10788.60    11300.58    199.44 o 
  -7   8   5     9002.05     8359.11    177.24 o 
  -5   8   5    11577.86    10888.73    174.89 o 
  -3   8   5    13115.12    12878.21    254.83 o 
  -1   8   5    20193.16    20051.94    382.62 o 
   1   8   5    17723.56    17885.64    377.74 o 
   3   8   5    14073.03    13728.64    276.99 o 
   5   8   5     8941.99     8317.58    170.10 o 
   7   8   5     9896.62     9235.92    176.90 o 
  -8   9   5     3257.17     3041.88     94.94 o 
  -6   9   5     4153.83     3886.21     98.81 o 
  -4   9   5    12741.70    13527.70    255.43 o 
  -2   9   5     2271.13     2603.41     76.16 o 
   0   9   5     9615.01     8918.46    203.47 o 
   2   9   5     2101.39     2297.94     87.15 o 
   4   9   5    11776.08    12120.85    274.15 o 
   6   9   5     4002.94     3783.41    132.51 o 
   8   9   5     2825.31     2616.10     98.18 o 
  -9  10   5     3277.39     3294.95    116.80 o 
  -7  10   5    10069.97     9660.32    198.37 o 
  -5  10   5     6854.54     7198.48    144.25 o 
  -3  10   5    13823.46    14544.12    309.39 o 
  -1  10   5     5370.21     5595.62    146.95 o 
   1  10   5     4650.90     4653.67    159.25 o 
   3  10   5    13805.06    14572.51    343.39 o 
   5  10   5     6261.45     6515.72    178.29 o 
   7  10   5    10303.02     9775.50    228.75 o 
   9  10   5     3159.24     3170.49    175.52 o 
 -10  11   5     9203.72     9288.76    260.47 o 
  -8  11   5    10154.54     9548.60    254.23 o 
  -6  11   5      779.46     1064.45     94.03 o 
  -4  11   5     3134.67     3304.72    193.54 o 
  -2  11   5       80.94       37.03     76.18 o 
   0  11   5    13491.55    12648.24    280.79 o 
   2  11   5       19.92       14.64     75.01 o 
   4  11   5     2387.11     2856.36    156.08 o 
   6  11   5     1152.10     1504.97     90.21 o 
   8  11   5     9619.25     9440.44    254.77 o 
  10  11   5     9308.12     9056.96    284.81 o 
 -11  12   5     3754.15     3666.08    209.00 o 
  -9  12   5     3370.29     3520.44    152.68 o 
  -7  12   5     5310.33     5394.00    186.64 o 
  -5  12   5    18943.35    18412.08    379.01 o 
  -3  12   5    11853.39    11833.44    295.97 o 
  -1  12   5     5561.04     4999.81    146.62 o 
   1  12   5     4138.50     3829.54    156.11 o 
   3  12   5    11353.50    11346.38    296.55 o 
   5  12   5    17477.02    16809.80    414.42 o 
   7  12   5     6323.77     6045.13    190.30 o 
   9  12   5     3429.37     3451.41    169.99 o 
  11  12   5     3355.28     3645.75    206.50 o 
 -12  13   5      559.54      793.17    191.54 o 
 -10  13   5      181.96      253.35    129.85 o 
  -8  13   5     4233.96     4585.14    218.00 o 
  -6  13   5      934.98      874.79    104.96 o 
  -4  13   5     1658.96     1631.04    116.01 o 
  -2  13   5      187.60      260.26     94.32 o 
   0  13   5     1345.55     1411.62    111.68 o 
   2  13   5      189.84      264.86     96.08 o 
   4  13   5     1205.08     1156.38    111.88 o 
   6  13   5      980.01     1082.03    106.51 o 
   8  13   5     4762.24     4909.76    201.85 o 
  10  13   5      157.18      149.76    133.32 o 
  12  13   5      628.20      581.16    146.99 o 
 -11  14   5     1579.06     1661.84    185.23 o 
  -9  14   5     1246.56     1239.81    132.07 o 
  -7  14   5     7920.55     8059.82    249.85 o 
  -5  14   5     3292.15     3482.68    153.83 o 
  -3  14   5     7320.78     7299.10    235.42 o 
  -1  14   5    11370.59    11405.44    270.19 o 
   1  14   5    10230.04    10614.55    297.49 o 
   3  14   5     8252.92     8019.16    239.23 o 
   5  14   5     2835.60     2977.86    152.54 o 
   7  14   5     7980.48     8238.73    249.26 o 
   9  14   5     1040.49      764.40    135.36 o 
  11  14   5     1687.18     1748.15    174.88 o 
 -10  15   5      300.15      341.18    210.74 o 
  -8  15   5     3833.91     3552.58    234.86 o 
  -6  15   5     3861.88     4321.28    178.61 o 
  -4  15   5     4091.78     3786.96    173.42 o 
  -2  15   5      376.88      495.83    119.16 o 
   0  15   5     1101.41     1179.03    127.24 o 
   2  15   5      366.82      540.28    117.75 o 
   4  15   5     4178.75     4047.38    175.40 o 
   6  15   5     3452.21     3618.47    169.68 o 
   8  15   5     3650.48     3490.23    291.45 o 
  10  15   5      238.43       81.77    141.89 o 
  -9  16   5      601.77      573.44    175.74 o 
  -7  16   5     3055.39     3043.16    195.30 o 
  -5  16   5     1703.61     1691.16    164.62 o 
  -3  16   5     3103.13     3082.20    169.89 o 
  -1  16   5     4032.73     4361.74    215.19 o 
   1  16   5     4390.40     4138.86    184.01 o 
   3  16   5     3360.17     3793.84    175.46 o 
   5  16   5     1770.45     1931.74    162.15 o 
   7  16   5     3150.84     2993.05    166.44 o 
   9  16   5      446.84      526.85    171.58 o 
  -8  17   5      241.73      245.52    333.65 o 
  -6  17   5      548.87      667.81    155.16 o 
  -4  17   5     1087.32      901.03    155.36 o 
  -2  17   5      341.69      513.19    158.90 o 
   0  17   5     1275.01     1436.99    172.81 o 
   2  17   5      339.17      501.88    134.96 o 
   4  17   5      973.28      977.75    138.02 o 
   6  17   5      475.91      467.04    125.29 o 
   8  17   5      298.18      365.50    307.68 o 
  -3  18   5     3340.61     3140.55    279.18 o 
  -1  18   5     3296.12     2971.46    202.05 o 
   1  18   5     3160.66     2962.65    200.59 o 
   3  18   5     2997.09     2667.72    336.74 o 
   5  18   5     1937.38     1661.46    367.05 o 
  -1   1   6     3717.33     5562.09    102.13 o 
   1   1   6     4219.05     4321.52    181.15 o 
   0   2   6     3513.71      845.45     26.00 o 
  -3   3   6     4231.48     5670.48    169.29 o 
  -1   3   6     1959.51     2648.91     50.40 o 
   1   3   6     1681.66     2359.17     64.08 o 
   3   3   6     6052.32     7751.55    155.63 o 
  -2   4   6    46713.48    43400.30    673.55 o 
   0   4   6    49649.25    54222.57    885.34 o 
   2   4   6    47460.86    43878.36    659.71 o 
  -5   5   6    38115.18    38774.77    755.11 o 
  -3   5   6    11922.00    10312.87    182.89 o 
  -1   5   6    37746.06    36792.15    566.94 o 
   1   5   6    36654.44    36135.96    695.98 o 
   3   5   6    12069.81    10390.85    195.98 o 
   5   5   6    32327.49    33139.85    752.40 o 
  -4   6   6    27479.69    29523.48    498.37 o 
  -2   6   6     2320.43     3449.95     82.09 o 
   0   6   6     5404.08     4488.26    100.11 o 
   2   6   6     2445.72     3885.91     88.04 o 
   4   6   6    28220.86    30066.15    498.04 o 
  -7   7   6    17353.46    16141.35    385.16 o 
  -5   7   6    19685.96    21742.96    359.54 o 
  -3   7   6     5306.72     5033.93    115.99 o 
  -1   7   6     2355.16     1834.42     51.27 o 
   1   7   6     2344.09     1903.89     66.68 o 
   3   7   6     5279.40     4997.36    125.92 o 
   5   7   6    17866.83    20086.49    336.92 o 
   7   7   6    14707.18    13890.96    378.77 o 
  -6   8   6    12677.68    12673.45    218.75 o 
  -4   8   6    24984.33    23567.92    391.58 o 
  -2   8   6     4283.34     4067.58     95.67 o 
   0   8   6     1291.58      979.28     55.02 o 
   2   8   6     3991.13     3668.53    110.39 o 
   4   8   6    22859.34    21764.21    451.77 o 
   6   8   6    12396.14    12373.32    231.81 o 
  -9   9   6    18729.20    20235.13    495.45 o 
  -7   9   6     2701.80     2730.48     89.26 o 
  -5   9   6      443.21      527.52     51.09 o 
  -3   9   6     9913.98    10026.73    211.52 o 
  -1   9   6    20272.74    20026.97    404.04 o 
   1   9   6    19821.19    19908.04    402.21 o 
   3   9   6    10357.74    10847.93    230.69 o 
   5   9   6      582.24      664.39     66.29 o 
   7   9   6     2359.11     2550.37    100.07 o 
   9   9   6    17252.21    18118.46    566.94 o 
  -8  10   6      967.29     1113.66     73.82 o 
  -6  10   6     7277.37     6773.02    141.09 o 
  -4  10   6    28551.14    26818.28    534.69 o 
  -2  10   6     2157.31     2195.72    115.99 o 
   0  10   6      592.67      711.48     67.74 o 
   2  10   6     2035.44     1975.48    105.55 o 
   4  10   6    28141.58    26728.60    533.59 o 
   6  10   6     6793.73     6231.10    159.92 o 
   8  10   6      701.94      848.34     90.99 o 
 -11  11   6    11780.54    12229.12    494.04 o 
  -9  11   6     8872.28     9473.17    219.41 o 
  -7  11   6     5396.14     4790.90    149.16 o 
  -5  11   6      475.67      588.22     76.68 o 
  -3  11   6     6368.23     5917.46    181.32 o 
  -1  11   6      486.23      763.56     74.59 o 
   1  11   6      415.63      704.07     85.15 o 
   3  11   6     5678.28     5372.17    177.87 o 
   5  11   6      395.99      375.91     85.24 o 
   7  11   6     5231.10     4741.68    156.93 o 
   9  11   6     8783.12     9250.83    256.36 o 
  11  11   6    10999.48    11142.87    483.00 o 
 -10  12   6     1277.05     1354.17    137.34 o 
  -8  12   6    13485.14    13269.68    327.77 o 
  -6  12   6     5279.73     5284.42    178.81 o 
  -4  12   6     8247.84     7976.79    228.14 o 
  -2  12   6     4758.61     5022.05    174.82 o 
   0  12   6    18051.47    16668.31    394.39 o 
   2  12   6     4915.82     5200.86    175.70 o 
   4  12   6     8166.55     7980.62    229.72 o 
   6  12   6     5482.89     5625.86    182.68 o 
   8  12   6    12858.51    12266.35    416.24 o 
  10  12   6     1380.82     1417.76    150.00 o 
 -13  13   6      338.33      316.03    263.15 o 
 -11  13   6     1196.60     1099.72    147.25 o 
  -9  13   6     1460.27     1372.16    124.51 o 
  -7  13   6     4870.77     5013.85    182.49 o 
  -5  13   6     4850.79     4608.83    148.93 o 
  -3  13   6     8027.39     7374.47    230.86 o 
  -1  13   6     4836.44     5379.60    163.51 o 
   1  13   6     4197.58     4817.58    176.94 o 
   3  13   6     8949.74     8557.12    236.71 o 
   5  13   6     3740.86     3587.55    159.36 o 
   7  13   6     4671.86     4885.81    178.52 o 
   9  13   6     1248.83     1125.80    133.67 o 
  11  13   6     1421.66     1325.84    161.54 o 
 -12  14   6      631.90      627.11    261.60 o 
 -10  14   6     1955.52     2082.58    202.68 o 
  -8  14   6     4843.49     5159.15    197.15 o 
  -6  14   6      363.69      408.31    108.96 o 
  -4  14   6     1900.53     2099.02    133.65 o 
  -2  14   6     5662.51     5892.46    198.20 o 
   0  14   6     6162.66     6406.00    211.31 o 
   2  14   6     4595.13     4924.60    189.89 o 
   4  14   6     1699.76     1949.74    132.25 o 
   6  14   6      411.04      486.56    107.64 o 
   8  14   6     5033.53     5368.23    219.52 o 
  10  14   6     1846.10     2014.96    186.64 o 
  12  14   6      656.53      386.22    312.32 o 
 -11  15   6      699.81      423.08    203.63 o 
  -9  15   6      708.95      658.40    154.03 o 
  -7  15   6    11320.40    11158.59    353.15 o 
  -5  15   6     2034.99     2128.77    163.98 o 
  -3  15   6      856.06      695.05    121.63 o 
  -1  15   6     3940.69     3730.26    196.42 o 
   1  15   6     4217.85     3928.44    171.89 o 
   3  15   6     1166.09     1015.89    125.28 o 
   5  15   6     1908.32     2190.62    159.82 o 
   7  15   6    10879.58    10987.36    310.27 o 
   9  15   6      793.00      868.79    140.61 o 
  11  15   6      755.11     1008.07    327.78 o 
 -10  16   6     3927.09     3558.24    443.43 o 
  -8  16   6      238.39      200.25    150.14 o 
  -6  16   6     2693.25     2855.02    192.44 o 
  -4  16   6     2928.03     2929.47    164.43 o 
  -2  16   6     5422.39     5256.31    204.37 o 
   0  16   6      122.18       64.77    118.83 o 
   2  16   6     5626.79     5321.79    204.53 o 
   4  16   6     3101.96     2838.84    163.84 o 
   6  16   6     2935.48     3149.07    165.00 o 
   8  16   6      172.70      190.35    129.23 o 
  -7  17   6     1555.78     1277.07    218.21 o 
  -5  17   6     1696.93     1793.93    170.43 o 
  -3  17   6     3859.24     3755.55    186.98 o 
  -1  17   6     1579.28     1758.73    177.88 o 
   1  17   6     1227.28     1247.87    145.99 o 
   3  17   6     4201.54     4291.44    207.52 o 
   5  17   6     1316.86     1295.61    137.00 o 
   7  17   6     1643.56     1229.73    219.16 o 
  -4  18   6     1876.76     1543.33    296.55 o 
  -2  18   6     2711.60     2638.59    348.31 o 
   0  18   6      663.20      811.28    166.08 o 
   2  18   6     2364.88     2220.76    163.51 o 
   4  18   6     1467.13     1684.03    366.74 o 
   0   1   7    10032.36    20006.90    304.67 o 
  -1   2   7   105398.89   107307.22   1538.12 o 
   1   2   7   100966.45   104216.52   1787.51 o 
  -2   3   7    37446.54    41997.71    676.59 o 
   0   3   7    11335.28     9346.96    185.99 o 
   2   3   7    41249.75    45805.44    632.33 o 
  -3   4   7      666.32      808.91     31.70 o 
  -1   4   7     9099.62     7887.50    118.10 o 
   1   4   7     7861.64     6589.42    152.59 o 
   3   4   7      860.72      954.93     31.94 o 
  -4   5   7     1714.00     2086.15     55.57 o 
  -2   5   7    40662.00    37419.23    609.27 o 
   0   5   7     6846.88     5681.93    115.24 o 
   2   5   7    39029.13    36290.17    591.94 o 
   4   5   7     2196.33     2578.65     56.89 o 
  -5   6   7    21142.24    21957.31    332.21 o 
  -3   6   7     5447.49     7449.54    145.38 o 
  -1   6   7    22719.23    22149.69    371.40 o 
   1   6   7    26083.13    25977.34    461.75 o 
   3   6   7     6269.02     8149.88    156.53 o 
   5   6   7    18425.53    19366.64    331.88 o 
  -6   7   7     9833.57     9552.88    166.55 o 
  -4   7   7     5701.85     5013.26    114.20 o 
  -2   7   7    13226.24    14022.56    234.56 o 
   0   7   7     1715.61     1899.99     61.45 o 
   2   7   7    11750.02    12450.48    224.57 o 
   4   7   7     6471.60     5804.88    124.21 o 
   6   7   7     9145.08     8818.09    156.06 o 
  -7   8   7     3398.82     3786.35    112.45 o 
  -5   8   7    16035.84    16374.59    288.56 o 
  -3   8   7    10478.98    10207.75    209.97 o 
  -1   8   7     2138.28     2212.98     70.30 o 
   1   8   7     1857.75     2024.04     75.14 o 
   3   8   7    10749.59    10952.01    228.30 o 
   5   8   7    16204.64    16142.86    288.92 o 
   7   8   7     3298.79     3657.21    108.24 o 
  -8   9   7     5357.52     5424.29    132.90 o 
  -6   9   7     3677.55     3626.66     90.60 o 
  -4   9   7    21005.74    21978.38    377.73 o 
  -2   9   7    39737.54    38339.02    635.66 o 
   0   9   7     3434.47     3627.01    111.45 o 
   2   9   7    38985.84    37319.61    734.32 o 
   4   9   7    20720.21    21356.09    437.23 o 
   6   9   7     2864.39     2837.80     98.95 o 
   8   9   7     5116.12     4919.18    165.54 o 
  -9  10   7     5039.99     4952.71    134.65 o 
  -7  10   7     3523.58     3408.70    103.42 o 
  -5  10   7    22711.54    22744.66    389.85 o 
  -3  10   7    11586.26    12361.97    263.81 o 
  -1  10   7     2878.70     2330.94     94.39 o 
   1  10   7     2787.30     2382.11    107.44 o 
   3  10   7    10331.56    11332.51    289.78 o 
   5  10   7    21435.60    21467.06    450.54 o 
   7  10   7     3405.06     3367.75    156.54 o 
   9  10   7     5300.34     4932.81    186.71 o 
 -10  11   7     8141.54     8620.97    242.72 o 
  -8  11   7     4225.08     4351.65    157.51 o 
  -6  11   7     8490.22     9509.81    230.53 o 
  -4  11   7     2260.10     1983.18     97.38 o 
  -2  11   7     3991.43     4039.07    135.92 o 
   0  11   7     8099.75     8503.06    231.06 o 
   2  11   7     5052.21     5205.34    159.70 o 
   4  11   7     2538.88     2328.44    113.93 o 
   6  11   7     8910.82     9652.23    231.45 o 
   8  11   7     4416.99     4440.23    179.32 o 
  10  11   7     7157.41     7475.12    263.60 o 
 -11  12   7     1597.56     1573.94    157.95 o 
  -9  12   7     8630.51     8808.94    247.30 o 
  -7  12   7     2521.06     2469.21    129.27 o 
  -5  12   7      300.58      294.82     79.30 o 
  -3  12   7     2190.64     2096.91    115.70 o 
  -1  12   7    11636.48    11495.18    252.81 o 
   1  12   7     9757.95     9586.96    274.55 o 
   3  12   7     1903.99     1674.20    124.72 o 
   5  12   7      316.13      358.51     91.08 o 
   7  12   7     2975.04     2975.33    132.70 o 
   9  12   7     7943.83     7575.63    305.99 o 
  11  12   7     1674.38     1953.18    166.47 o 
 -12  13   7     2091.21     2179.72    320.66 o 
 -10  13   7     3519.48     3689.63    192.74 o 
  -8  13   7     4805.36     5606.34    196.38 o 
  -6  13   7     3823.87     4015.68    159.37 o 
  -4  13   7    11134.58    10444.77    280.39 o 
  -2  13   7     7540.30     7723.63    226.55 o 
   0  13   7    13298.83    12873.18    326.32 o 
   2  13   7     7223.84     7302.39    226.35 o 
   4  13   7    10734.44    10408.61    282.36 o 
   6  13   7     3245.91     3583.13    153.16 o 
   8  13   7     4566.79     5237.92    248.06 o 
  10  13   7     3727.17     4244.70    220.96 o 
  12  13   7     1881.98     2125.17    179.21 o 
 -11  14   7       26.29       23.28    173.94 o 
  -9  14   7     1672.75     1718.78    164.63 o 
  -7  14   7     7030.19     7280.14    263.43 o 
  -5  14   7     2808.64     2847.27    164.16 o 
  -3  14   7      952.50      932.83    122.00 o 
  -1  14   7     4271.34     3770.31    164.73 o 
   1  14   7     4785.38     4377.77    170.15 o 
   3  14   7     1130.84     1063.10    117.95 o 
   5  14   7     2222.77     2137.47    139.59 o 
   7  14   7     7044.15     6983.17    230.14 o 
   9  14   7     1489.75     1781.62    171.88 o 
  11  14   7        6.86      -47.01    131.64 o 
 -10  15   7      825.57      952.88    186.86 o 
  -8  15   7     2394.40     2180.75    179.50 o 
  -6  15   7     3927.28     3993.91    209.51 o 
  -4  15   7      413.68      362.45    117.77 o 
  -2  15   7     5704.43     5889.26    207.15 o 
   0  15   7       39.81       66.13    112.51 o 
   2  15   7     5599.06     5557.65    205.67 o 
   4  15   7      428.10      251.00    116.03 o 
   6  15   7     4166.17     4284.40    177.95 o 
   8  15   7     2711.85     2769.93    173.38 o 
  10  15   7      673.56      740.02    153.05 o 
  -9  16   7       81.87      154.27    150.04 o 
  -7  16   7     1965.65     2252.63    181.86 o 
  -5  16   7     3030.61     3103.05    191.69 o 
  -3  16   7     1029.54     1112.63    135.38 o 
  -1  16   7      203.99       85.67    144.12 o 
   1  16   7      336.25      464.45    125.13 o 
   3  16   7      970.19      826.38    129.97 o 
   5  16   7     2990.52     3058.55    186.50 o 
   7  16   7     2214.47     2364.58    196.53 o 
   9  16   7       43.55      158.72    191.82 o 
  -8  17   7     2397.81     2158.38    393.95 o 
  -6  17   7     4961.29     4687.15    229.46 o 
  -4  17   7     1593.02     1569.42    169.24 o 
  -2  17   7     9163.32    10009.02    332.49 o 
   0  17   7     4248.14     4036.89    219.17 o 
   2  17   7     8338.55     8615.10    313.53 o 
   4  17   7     1983.58     2064.00    155.27 o 
   6  17   7     4323.37     4406.04    193.24 o 
   8  17   7     2100.14     1588.48    338.91 o 
  -3  18   7     1932.41     1594.67    327.16 o 
  -1  18   7     1102.19     1176.36    172.23 o 
   1  18   7     1313.45     1256.23    148.80 o 
   3  18   7     1622.02     1622.29    267.07 o 
   5  18   7      427.49      534.34    329.94 o 
   0   0   8     8368.44    31206.96   1029.25 o 
  -2   2   8    64753.74    62057.97   1452.50 o 
   0   2   8   118685.27   117979.63   1912.45 o 
   2   2   8    68221.65    63958.10   1392.14 o 
  -1   3   8    22124.44    22762.75    346.11 o 
   1   3   8    21372.87    21087.25    461.75 o 
  -4   4   8     3797.01     3225.39    104.35 o 
  -2   4   8     9818.61     9729.27    162.53 o 
   0   4   8     1877.04     1529.39     42.18 o 
   2   4   8    10252.12    10286.72    160.59 o 
   4   4   8     4237.91     3559.82     96.86 o 
  -3   5   8     5438.52     5647.54    106.10 o 
  -1   5   8    45760.62    44732.09    680.82 o 
   1   5   8    42889.09    42721.27    833.71 o 
   3   5   8     6210.34     6248.65    114.48 o 
  -6   6   8     8339.55     8268.22    215.30 o 
  -4   6   8     4257.05     4059.12     86.82 o 
  -2   6   8     4803.72     4937.78    105.79 o 
   0   6   8     1442.39     1731.42     54.45 o 
   2   6   8     5353.04     5561.93    103.00 o 
   4   6   8     4422.25     4405.16     98.22 o 
   6   6   8     9671.79     9981.53    218.25 o 
  -5   7   8    16980.30    17304.61    312.28 o 
  -3   7   8    10358.60     9768.59    196.99 o 
  -1   7   8     4757.37     6692.97    118.12 o 
   1   7   8     4088.21     5866.73    146.05 o 
   3   7   8    10987.50    10215.46    214.28 o 
   5   7   8    18047.87    18570.60    294.92 o 
  -8   8   8      135.03      317.82     83.33 o 
  -6   8   8    11059.90    11114.78    190.90 o 
  -4   8   8     1905.50     2186.58     69.78 o 
  -2   8   8     5005.84     5773.45    112.97 o 
   0   8   8     2108.56     2070.10     74.45 o 
   2   8   8     3709.08     4187.39    114.60 o 
   4   8   8     1912.74     2217.07     74.66 o 
   6   8   8     9876.77     9930.25    199.97 o 
   8   8   8      288.76      344.68     95.60 o 
  -7   9   8     5062.47     5358.17    126.67 o 
  -5   9   8    27107.64    25403.38    430.87 o 
  -3   9   8    38688.45    38632.32    688.60 o 
  -1   9   8     2004.29     2197.34     82.33 o 
   1   9   8     1618.13     1617.43     89.17 o 
   3   9   8    37970.06    37970.84    742.74 o 
   5   9   8    26107.62    24323.20    497.03 o 
   7   9   8     3871.28     4182.15    136.20 o 
 -10  10   8    11976.43    12085.77    344.36 o 
  -8  10   8     5979.80     5663.76    141.90 o 
  -6  10   8     1401.22     1234.45     85.74 o 
  -4  10   8    10877.37    11713.74    234.88 o 
  -2  10   8    14009.77    13958.61    289.65 o 
   0  10   8     3352.16     3508.87    129.88 o 
   2  10   8    13211.74    12564.95    316.60 o 
   4  10   8    10608.69    11010.55    253.72 o 
   6  10   8     1215.64     1097.30     80.50 o 
   8  10   8     5472.73     5236.18    173.95 o 
  10  10   8    12003.05    11652.11    480.05 o 
  -9  11   8     4212.14     4216.19    143.99 o 
  -7  11   8     3253.27     3096.18    125.35 o 
  -5  11   8      848.67      890.47     73.75 o 
  -3  11   8     2085.63     2630.30    193.42 o 
  -1  11   8     7177.91     6701.38    171.31 o 
   1  11   8     6136.23     5650.87    188.20 o 
   3  11   8     2210.83     2386.21    127.81 o 
   5  11   8      896.46      991.58     94.62 o 
   7  11   8     3988.32     3981.54    133.45 o 
   9  11   8     3611.73     3562.62    167.37 o 
 -12  12   8     5780.22     6106.24    449.30 o 
 -10  12   8     4038.23     4259.24    196.35 o 
  -8  12   8      266.82      374.40     97.99 o 
  -6  12   8     1168.13     1217.03    102.89 o 
  -4  12   8     2268.27     2641.34    112.12 o 
  -2  12   8     6832.77     7463.54    209.86 o 
   0  12   8       47.25       37.77     85.34 o 
   2  12   8     9148.38     9928.86    242.26 o 
   4  12   8     2384.37     2577.22    126.70 o 
   6  12   8      745.43      747.81     89.00 o 
   8  12   8      258.93      401.82    104.89 o 
  10  12   8     4205.68     4783.31    226.16 o 
  12  12   8     5698.99     4847.69    564.49 o 
 -11  13   8      254.87       23.54    165.85 o 
  -9  13   8     6726.38     6991.32    256.65 o 
  -7  13   8     6027.58     5906.25    197.80 o 
  -5  13   8     2554.14     2722.14    121.62 o 
  -3  13   8     4434.35     4518.58    170.64 o 
  -1  13   8    18065.40    18257.45    445.12 o 
   1  13   8    19489.30    19737.75    445.96 o 
   3  13   8     3705.33     3993.98    160.41 o 
   5  13   8     2475.43     2504.75    136.66 o 
   7  13   8     5529.76     5319.85    195.00 o 
   9  13   8     6201.05     6316.52    275.49 o 
  11  13   8      261.38      306.83    135.41 o 
 -10  14   8      640.54      853.95    178.31 o 
  -8  14   8     7434.52     7417.84    272.07 o 
  -6  14   8     5736.14     5529.05    300.56 o 
  -4  14   8      558.40      498.51    110.60 o 
  -2  14   8     6199.08     5611.77    198.80 o 
   0  14   8      381.63      295.61    104.57 o 
   2  14   8     5701.77     5745.90    196.91 o 
   4  14   8      521.62      480.77    108.51 o 
   6  14   8     6447.63     6683.93    214.51 o 
   8  14   8     7514.78     7049.62    290.56 o 
  10  14   8      534.73      380.45    140.94 o 
  12  14   8      414.27      254.18    311.39 o 
 -11  15   8      128.48       88.67    169.82 o 
  -9  15   8      484.93      532.38    156.38 o 
  -7  15   8       55.08      239.14    141.78 o 
  -5  15   8      676.24      488.67    139.23 o 
  -3  15   8       33.84      -46.77    110.96 o 
  -1  15   8       10.85      -83.13    111.19 o 
   1  15   8       14.28      -40.16    110.84 o 
   3  15   8       27.42      100.42    113.13 o 
   5  15   8      838.33      814.72    132.45 o 
   7  15   8       54.64       24.75    120.55 o 
   9  15   8      435.06      573.03    150.66 o 
  11  15   8       97.86      344.78    299.02 o 
  -8  16   8     2079.48     2200.82    184.12 o 
  -6  16   8     6967.69     6646.08    263.66 o 
  -4  16   8      364.06      371.90    125.76 o 
  -2  16   8     2703.61     2378.07    181.28 o 
   0  16   8       50.76       87.84    121.09 o 
   2  16   8     2800.67     2684.29    160.00 o 
   4  16   8      355.02      443.74    127.52 o 
   6  16   8     6820.01     6203.67    245.68 o 
   8  16   8     2308.95     2453.82    170.40 o 
  -7  17   8     1602.61     1613.14    379.73 o 
  -5  17   8     2253.05     2263.25    182.96 o 
  -3  17   8     5631.07     5349.44    242.90 o 
  -1  17   8     8379.41     8197.37    425.17 o 
   1  17   8     7642.30     7824.85    266.61 o 
   3  17   8     6025.68     5530.01    216.85 o 
   5  17   8     1812.07     1779.51    171.37 o 
   7  17   8     1139.10     1089.48    213.28 o 
  -2  18   8     2955.66     2829.09    360.86 o 
   0  18   8        4.64      -61.87    172.38 o 
   2  18   8     2801.30     2784.12    294.61 o 
   4  18   8     1112.06      954.26    352.21 o 
   0   1   9    30614.06    40602.88    708.66 o 
  -1   2   9    11718.19     9375.14    137.05 o 
   1   2   9     9379.91     7350.76    150.41 o 
  -2   3   9    31311.06    27562.93    420.23 o 
   0   3   9    11191.30     9952.63    198.74 o 
   2   3   9    29808.67    26535.20    412.85 o 
  -3   4   9     5851.56     4646.75     93.62 o 
  -1   4   9    27494.29    26983.87    423.98 o 
   1   4   9    28014.60    27751.59    523.46 o 
   3   4   9     6236.05     5054.04     90.23 o 
  -4   5   9     2806.44     3326.13     75.41 o 
  -2   5   9    17461.87    17932.12    289.68 o 
   0   5   9    15057.24    10525.62    197.16 o 
   2   5   9    18602.74    18614.10    357.39 o 
   4   5   9     2665.93     3218.28     69.19 o 
  -5   6   9    14585.19    15739.91    265.24 o 
  -3   6   9     8022.82     8059.45    145.68 o 
  -1   6   9     8471.37     7282.70    121.01 o 
   1   6   9     6707.84     5866.91    148.24 o 
   3   6   9     7311.98     7265.14    154.85 o 
   5   6   9    15665.42    16696.18    252.45 o 
  -6   7   9    13143.24    12727.72    217.22 o 
  -4   7   9    16902.63    17380.49    312.24 o 
  -2   7   9      313.60      273.76     36.81 o 
   0   7   9       76.36      140.89     34.82 o 
   2   7   9      644.35      539.89     46.68 o 
   4   7   9    18412.25    18762.25    334.66 o 
   6   7   9    12995.32    12395.21    215.63 o 
  -7   8   9     3346.58     3194.15     93.78 o 
  -5   8   9    10225.59     9631.12    188.82 o 
  -3   8   9    11398.70    12148.39    234.61 o 
  -1   8   9      540.13      512.33     40.77 o 
   1   8   9      418.90      305.92     48.39 o 
   3   8   9    11237.40    11623.84    252.40 o 
   5   8   9    10711.87    10096.87    203.42 o 
   7   8   9     3015.30     2949.16     89.43 o 
  -8   9   9      593.40      604.32     66.20 o 
  -6   9   9     6446.81     6446.85    132.37 o 
  -4   9   9    31328.22    30396.59    500.28 o 
  -2   9   9    15744.60    16067.35    299.67 o 
   0   9   9     3450.09     2808.36     95.25 o 
   2   9   9    14413.84    14969.56    321.59 o 
   4   9   9    29174.40    27930.24    576.29 o 
   6   9   9     5639.97     5709.89    154.09 o 
   8   9   9      457.67      334.80     78.04 o 
  -9  10   9     1454.40     1340.46     85.55 o 
  -7  10   9     6127.39     6667.59    154.13 o 
  -5  10   9     3010.54     3238.38    108.35 o 
  -3  10   9    18218.63    17371.05    354.49 o 
  -1  10   9     1442.38     1724.70    110.03 o 
   1  10   9     1608.14     1719.90     95.62 o 
   3  10   9    17470.30    16558.35    352.83 o 
   5  10   9     4259.22     4461.85    129.04 o 
   7  10   9     6129.94     6601.36    176.90 o 
   9  10   9     2116.02     2038.64    167.44 o 
 -10  11   9     4939.52     4993.28    153.83 o 
  -8  11   9     1967.51     2131.94    107.98 o 
  -6  11   9     1361.02     1258.67     87.55 o 
  -4  11   9     4450.37     4300.21    132.97 o 
  -2  11   9     2992.48     3143.09    114.98 o 
   0  11   9     7952.90     7668.69    215.69 o 
   2  11   9     2859.17     3016.70    128.89 o 
   4  11   9     3638.32     3740.84    158.15 o 
   6  11   9     1026.16      772.73     82.59 o 
   8  11   9     1435.00     1566.95    121.66 o 
  10  11   9     4656.48     4639.00    192.77 o 
 -11  12   9     3600.01     3751.70    225.65 o 
  -9  12   9     6861.68     6591.53    213.40 o 
  -7  12   9     3045.84     2967.89    139.02 o 
  -5  12   9     1318.80     1289.65     93.25 o 
  -3  12   9     8478.30     7907.68    226.65 o 
  -1  12   9    12974.75    12349.01    309.01 o 
   1  12   9    12819.05    12244.73    309.58 o 
   3  12   9     8945.89     7966.74    228.22 o 
   5  12   9     1226.75     1037.84    102.72 o 
   7  12   9     3222.00     3223.28    139.21 o 
   9  12   9     6518.06     6368.67    269.02 o 
  11  12   9     2884.28     2938.60    195.71 o 
 -10  13   9      274.35       79.28    160.72 o 
  -8  13   9     3357.94     3561.63    185.28 o 
  -6  13   9     6642.39     6937.36    246.76 o 
  -4  13   9     7361.33     7100.36    222.00 o 
  -2  13   9     4483.61     4789.91    178.29 o 
   0  13   9    12398.85    12318.12    316.56 o 
   2  13   9     5511.75     5660.33    185.16 o 
   4  13   9     7663.52     7552.27    226.38 o 
   6  13   9     6313.67     6688.64    214.95 o 
   8  13   9     3821.95     3815.62    178.66 o 
  10  13   9      395.69      347.22    135.00 o 
  12  13   9     1995.50     1886.41    177.19 o 
 -11  14   9     1045.76      898.85    259.32 o 
  -9  14   9     1282.68     1274.96    158.44 o 
  -7  14   9     5755.30     6306.95    248.00 o 
  -5  14   9       13.37       13.52    123.01 o 
  -3  14   9      763.66      612.49    111.60 o 
  -1  14   9     1274.48     1173.55    120.47 o 
   1  14   9     1088.54     1039.94    117.00 o 
   3  14   9     1016.75      854.11    114.45 o 
   5  14   9       15.90      -51.81    103.25 o 
   7  14   9     6141.23     6023.19    233.56 o 
   9  14   9     1290.61     1111.58    156.64 o 
  11  14   9      836.36      841.40    151.29 o 
 -10  15   9      295.11       68.11    172.44 o 
  -8  15   9     2290.14     2407.96    184.14 o 
  -6  15   9     8958.16     9092.91    304.70 o 
  -4  15   9      821.83      735.80    125.63 o 
  -2  15   9     2615.68     2673.09    178.31 o 
   0  15   9      436.31      568.43    119.03 o 
   2  15   9     2774.33     2882.00    156.55 o 
   4  15   9     1004.13     1083.58    127.59 o 
   6  15   9     8036.55     8187.83    260.57 o 
   8  15   9     2027.10     2337.44    164.92 o 
  10  15   9      230.71      224.30    180.76 o 
  -9  16   9      407.96      462.47    179.05 o 
  -7  16   9     4876.05     5007.19    285.29 o 
  -5  16   9     3118.73     3232.26    195.69 o 
  -3  16   9     3508.22     3800.97    175.60 o 
  -1  16   9     2492.79     2752.26    203.97 o 
   1  16   9     2388.14     2413.02    156.61 o 
   3  16   9     3023.70     2839.70    165.77 o 
   5  16   9     2893.19     2847.19    182.25 o 
   7  16   9     4579.41     4976.49    222.21 o 
  -6  17   9     1226.16     1130.37    184.47 o 
  -4  17   9      628.39      717.24    153.53 o 
  -2  17   9     7371.46     7262.48    289.09 o 
   0  17   9     3698.77     3650.37    184.53 o 
   2  17   9     7270.21     7488.08    253.52 o 
   4  17   9      629.61      728.68    135.39 o 
   6  17   9     1191.84     1150.29    179.84 o 
  -3  18   9     3125.61     3319.21    376.94 o 
  -1  18   9      978.40      935.07    227.22 o 
   1  18   9     1010.60     1044.28    162.80 o 
   3  18   9     3040.15     2587.71    293.87 o 
   5  18   9       96.98       -1.24    320.66 o 
  -1   1  10   268058.84   302621.56   5447.26 o 
   1   1  10   259851.78   295083.78   9731.06 o 
   0   2  10    47517.31    54916.87    828.17 o 
  -3   3  10     8861.95     8069.03    189.53 o 
  -1   3  10    12963.62    15347.53    234.19 o 
   1   3  10    12420.90    14576.79    292.15 o 
   3   3  10     7325.73     6816.78    189.04 o 
  -2   4  10    58821.32    57348.63    879.14 o 
   0   4  10    56866.47    53474.09    909.89 o 
   2   4  10    58640.53    56807.41    998.94 o 
  -5   5  10    12540.64    12017.93    314.11 o 
  -3   5  10      416.91      275.54     28.61 o 
  -1   5  10    19875.04    22372.76    352.47 o 
   1   5  10    19754.20    22257.89    433.96 o 
   3   5  10      582.30      605.27     31.68 o 
   5   5  10    13656.30    13270.88    283.90 o 
  -4   6  10    22213.53    22159.02    365.40 o 
  -2   6  10     2235.82     1581.91     47.28 o 
   0   6  10    24969.47    24746.72    443.53 o 
   2   6  10     2247.98     1796.15     81.71 o 
   4   6  10    24211.25    23856.76    388.60 o 
  -7   7  10    17837.27    18641.44    456.52 o 
  -5   7  10     9486.46     8383.13    162.18 o 
  -3   7  10       53.23       55.33     35.76 o 
  -1   7  10     8903.99     9077.00    164.00 o 
   1   7  10    10002.98    10345.25    206.36 o 
   3   7  10      108.84      106.67     39.65 o 
   5   7  10     9384.83     8230.50    151.40 o 
   7   7  10    16650.84    17560.22    451.11 o 
  -6   8  10    21177.92    20086.26    356.56 o 
  -4   8  10    47992.08    48816.64    809.77 o 
  -2   8  10    21886.32    19529.34    332.19 o 
   0   8  10     9452.07    10290.55    222.12 o 
   2   8  10    20710.28    18708.79    321.09 o 
   4   8  10    46872.44    48742.48    935.17 o 
   6   8  10    21667.03    20709.90    381.65 o 
  -9   9  10      188.26      138.66     92.69 o 
  -7   9  10      526.18      439.86     62.17 o 
  -5   9  10      479.57      556.17     56.30 o 
  -3   9  10    12004.72    12173.72    240.35 o 
  -1   9  10    10360.45    10186.69    219.58 o 
   1   9  10     9449.30     9148.84    213.36 o 
   3   9  10    11588.88    11775.95    259.28 o 
   5   9  10      409.59      340.11     62.69 o 
   7   9  10     1039.32      913.15     73.72 o 
   9   9  10      341.65      369.35    124.39 o 
  -8  10  10     1908.85     1665.08     84.53 o 
  -6  10  10      741.43      726.36     65.63 o 
  -4  10  10    21248.37    21247.87    411.95 o 
  -2  10  10      938.15      848.65     70.41 o 
   0  10  10     1066.53     1072.78     87.27 o 
   2  10  10      540.97      469.05     75.90 o 
   4  10  10    22780.59    22816.78    447.16 o 
   6  10  10      604.07      535.91     68.16 o 
   8  10  10     1729.88     1601.57    103.10 o 
  -9  11  10     4187.13     4515.88    155.40 o 
  -7  11  10     5520.62     5762.88    177.40 o 
  -5  11  10     5557.33     5767.13    149.85 o 
  -3  11  10    10063.86    10227.60    237.48 o 
  -1  11  10     6352.44     6542.29    200.50 o 
   1  11  10     7086.06     7215.14    202.06 o 
   3  11  10     9494.69     9938.89    261.52 o 
   5  11  10     5532.50     5771.32    184.60 o 
   7  11  10     5119.99     5394.63    164.73 o 
   9  11  10     4841.21     4746.55    185.90 o 
  11  11  10    13520.85    14189.34    792.54 o 
 -10  12  10      638.00      806.62    136.96 o 
  -8  12  10    13136.21    13959.67    405.53 o 
  -6  12  10     1961.47     1922.40    135.90 o 
  -4  12  10    10183.01    10288.25    272.50 o 
  -2  12  10     6979.39     6885.71    191.46 o 
   0  12  10    36124.64    37326.11    809.91 o 
   2  12  10     7729.12     7610.25    216.08 o 
   4  12  10    10156.86    10261.92    272.04 o 
   6  12  10     1828.15     1618.52    101.88 o 
   8  12  10    13446.93    14005.44    446.55 o 
  10  12  10      555.08      757.14    136.36 o 
 -11  13  10     3332.14     3224.67    302.61 o 
  -9  13  10      323.09      418.59    136.87 o 
  -7  13  10     5142.37     5136.15    211.65 o 
  -5  13  10     1735.55     1912.53    125.53 o 
  -3  13  10     4600.09     4792.53    177.09 o 
  -1  13  10     4845.92     4450.29    170.78 o 
   1  13  10     4762.01     4754.26    204.53 o 
   3  13  10     5131.67     5342.45    182.08 o 
   5  13  10     1729.07     1731.41    122.79 o 
   7  13  10     4866.58     4859.40    201.70 o 
   9  13  10      411.15      487.82    134.49 o 
  11  13  10     2963.88     2981.79    288.42 o 
 -10  14  10      979.20      975.46    186.73 o 
  -8  14  10     3150.48     3680.95    198.76 o 
  -6  14  10       30.79       83.88    127.22 o 
  -4  14  10      218.45      288.64    110.13 o 
  -2  14  10     4127.22     4146.50    237.22 o 
   0  14  10      866.90      998.25    115.76 o 
   2  14  10     4691.32     4615.32    175.74 o 
   4  14  10      122.63      176.91    104.94 o 
   6  14  10       14.95       -0.35     98.56 o 
   8  14  10     3329.52     3763.47    242.58 o 
  10  14  10      721.55      995.18    154.70 o 
  12  14  10      119.65      355.92    298.40 o 
 -11  15  10       37.67        7.43    255.57 o 
  -9  15  10      445.86      340.65    157.12 o 
  -7  15  10    14079.90    15490.53    427.41 o 
  -5  15  10     3143.71     3214.71    191.68 o 
  -3  15  10     1335.42     1380.85    132.15 o 
  -1  15  10     4837.42     4467.82    183.46 o 
   1  15  10     4772.49     4438.63    182.96 o 
   3  15  10      866.46      872.08    125.99 o 
   5  15  10     3767.73     3682.92    170.03 o 
   7  15  10    12865.47    12878.26    498.68 o 
   9  15  10      648.43      740.69    149.01 o 
  -8  16  10      782.66      919.58    165.65 o 
  -6  16  10     1246.26      972.15    164.82 o 
  -4  16  10     2138.99     1918.98    171.62 o 
  -2  16  10     6863.46     6918.93    273.93 o 
   0  16  10     2378.83     2213.42    153.43 o 
   2  16  10     7187.75     7005.44    241.85 o 
   4  16  10     1814.50     1610.35    144.97 o 
   6  16  10     1237.75     1356.47    133.47 o 
   8  16  10      646.53      650.69    134.23 o 
  -7  17  10     1511.69     1322.66    225.04 o 
  -5  17  10     2339.97     2197.61    185.08 o 
  -3  17  10     3837.16     3544.91    207.48 o 
  -1  17  10     3218.64     3066.98    205.07 o 
   1  17  10     3610.67     3641.56    181.65 o 
   3  17  10     3295.25     3296.60    177.98 o 
   5  17  10     2330.69     2501.02    180.46 o 
   7  17  10     1356.39     1032.81    307.06 o 
  -2  18  10     1315.42     1072.08    308.91 o 
   0  18  10     3382.07     3282.87    287.22 o 
   2  18  10     1186.72     1156.70    258.02 o 
   4  18  10     2048.43     1953.06    392.10 o 
   0   1  11   144168.05   134753.77   2335.95 o 
  -1   2  11    64674.24    62363.82    869.15 o 
   1   2  11    63167.12    60684.80   1045.61 o 
  -2   3  11    12870.26    13249.32    217.26 o 
   0   3  11    11415.29    11986.07    219.79 o 
   2   3  11    13958.19    14274.57    269.67 o 
  -3   4  11    16960.96    17557.28    279.89 o 
  -1   4  11    21169.81    19356.59    305.11 o 
   1   4  11    21113.74    19557.32    415.00 o 
   3   4  11    15717.35    15638.59    245.58 o 
  -4   5  11     7330.33     8912.78    159.47 o 
  -2   5  11     6918.54     7680.64    132.35 o 
   0   5  11    21560.11    20701.61    340.34 o 
   2   5  11     6737.70     7823.80    166.78 o 
   4   5  11     7063.16     8596.78    151.10 o 
  -5   6  11     1800.20     2334.83     65.60 o 
  -3   6  11     7047.51     7366.82    134.91 o 
  -1   6  11     4064.06     3650.55     86.20 o 
   1   6  11     4599.29     4134.99     83.63 o 
   3   6  11     7742.25     7953.81    141.64 o 
   5   6  11     1708.40     2278.76     59.75 o 
  -6   7  11     3102.16     3467.22     95.04 o 
  -4   7  11    30647.13    29947.93    480.75 o 
  -2   7  11      397.39      577.62     41.63 o 
   0   7  11     9826.07     9462.83    186.79 o 
   2   7  11      388.10      525.61     49.39 o 
   4   7  11    31828.01    31012.59    546.50 o 
   6   7  11     3828.80     4330.18     90.61 o 
  -7   8  11    11651.38    11252.96    233.94 o 
  -5   8  11    30863.48    30437.71    521.38 o 
  -3   8  11    18179.65    18319.99    310.76 o 
  -1   8  11    33136.68    33456.50    594.35 o 
   1   8  11    32707.21    32854.22    643.06 o 
   3   8  11    16895.51    16928.15    358.88 o 
   5   8  11    31907.77    31219.01    602.80 o 
   7   8  11    14348.17    13588.70    234.46 o 
  -8   9  11     1781.19     1986.29     83.64 o 
  -6   9  11     1390.22     1350.16     68.30 o 
  -4   9  11    10021.40     9602.48    191.53 o 
  -2   9  11    12562.78    12767.37    251.62 o 
   0   9  11     4114.55     4197.79    122.18 o 
   2   9  11    12352.18    12630.96    271.77 o 
   4   9  11    10707.89    10135.63    223.78 o 
   6   9  11     1109.68     1076.74     71.17 o 
   8   9  11     1188.52     1490.60     97.86 o 
  -9  10  11      363.23      286.80     74.38 o 
  -7  10  11     2936.69     2681.42     93.22 o 
  -5  10  11     5098.02     4812.22    135.36 o 
  -3  10  11    11309.45    11345.70    243.79 o 
  -1  10  11      402.05      491.25     75.87 o 
   1  10  11      296.52      324.79     73.00 o 
   3  10  11    10159.51    10051.78    240.02 o 
   5  10  11     6088.46     5434.15    152.00 o 
   7  10  11     2269.91     2137.78    111.48 o 
   9  10  11      653.78      601.12     98.76 o 
 -10  11  11    12132.34    12812.76    330.80 o 
  -8  11  11     8947.61     7774.10    281.37 o 
  -6  11  11      689.14     1005.13     78.41 o 
  -4  11  11     2624.56     3015.98    103.05 o 
  -2  11  11    12003.29    12282.97    276.93 o 
   0  11  11    15647.54    14842.84    354.20 o 
   2  11  11    12916.81    12493.46    340.41 o 
   4  11  11     2648.53     2747.00    124.91 o 
   6  11  11      843.53     1077.09     79.93 o 
   8  11  11     9670.14     8850.54    236.06 o 
  10  11  11    12138.89    11939.83    407.72 o 
 -11  12  11     4045.41     3879.13    311.02 o 
  -9  12  11     2706.98     2965.76    177.05 o 
  -7  12  11     5736.74     5834.03    223.56 o 
  -5  12  11    10041.24     9613.52    254.18 o 
  -3  12  11    22209.00    21560.21    493.30 o 
  -1  12  11     8356.46     8333.28    241.74 o 
   1  12  11     9064.58     9395.40    246.17 o 
   3  12  11    22490.38    21590.73    493.30 o 
   5  12  11     8968.25     8591.44    250.37 o 
   7  12  11     6184.18     6092.57    219.30 o 
   9  12  11     3370.92     4143.83    203.38 o 
  11  12  11     3869.99     4346.77    221.52 o 
 -10  13  11      715.72      669.26    186.51 o 
  -8  13  11     3931.10     3568.47    189.44 o 
  -6  13  11     1008.51      937.42    132.31 o 
  -4  13  11      339.36      241.10    100.24 o 
  -2  13  11      500.60      413.41    100.39 o 
   0  13  11     7003.11     6000.76    199.07 o 
   2  13  11      256.73      305.48     96.30 o 
   4  13  11      355.67      347.80     97.69 o 
   6  13  11     1080.57      988.25    107.20 o 
   8  13  11     3878.16     3695.45    178.09 o 
  10  13  11      979.58     1274.07    154.00 o 
  12  13  11     1009.60     1106.68    166.24 o 
 -11  14  11     1596.75     1545.49    277.61 o 
  -9  14  11      755.68      727.78    154.12 o 
  -7  14  11     6783.21     6833.38    263.70 o 
  -5  14  11      838.02      747.80    135.14 o 
  -3  14  11     3668.24     3906.04    166.83 o 
  -1  14  11     9810.82    10940.15    301.61 o 
   1  14  11    10763.62    11523.96    305.34 o 
   3  14  11     3770.83     3887.53    166.76 o 
   5  14  11      880.91      862.37    116.63 o 
   7  14  11     6619.54     6841.14    249.97 o 
   9  14  11      515.78      522.79    142.29 o 
  11  14  11     1348.98     1596.46    169.21 o 
 -10  15  11       43.63      -98.02    239.53 o 
  -8  15  11     1423.45     1423.13    170.04 o 
  -6  15  11     3051.73     3178.58    191.99 o 
  -4  15  11     4988.47     4658.11    223.66 o 
  -2  15  11       85.49      171.17    137.44 o 
   0  15  11      664.30      602.72    121.43 o 
   2  15  11       63.22      -30.84    110.47 o 
   4  15  11     5109.80     4653.10    218.66 o 
   6  15  11     2966.84     3068.32    159.79 o 
   8  15  11     1981.27     1841.94    154.47 o 
  10  15  11      120.71       34.32    286.96 o 
  -9  16  11      918.09     1415.63    376.63 o 
  -7  16  11     3870.09     4023.39    219.20 o 
  -5  16  11     2053.36     2271.05    184.76 o 
  -3  16  11     5189.72     5062.20    229.05 o 
  -1  16  11     6152.95     6097.96    255.79 o 
   1  16  11     6722.19     6543.26    228.70 o 
   3  16  11     4347.52     4374.95    193.47 o 
   5  16  11     2446.68     2592.15    177.00 o 
   7  16  11     3805.62     3783.04    197.45 o 
  -6  17  11     1061.68     1214.95    220.81 o 
  -4  17  11      759.99      883.61    194.99 o 
  -2  17  11     1487.24     1691.59    177.84 o 
   0  17  11        4.55      -47.80    129.14 o 
   2  17  11     1486.23     1504.13    150.07 o 
   4  17  11      873.85      919.22    138.75 o 
   6  17  11      703.00      663.28    301.49 o 
  -1  18  11     5354.63     4993.03    440.03 o 
   1  18  11     5618.52     4904.29    504.96 o 
   3  18  11     1902.30     1815.75    276.62 o 
   0   0  12   181121.52   210304.92   6817.47 o 
  -2   2  12     7454.72     7181.80    176.03 o 
   0   2  12     2157.74     3352.80     64.84 o 
   2   2  12     7036.76     6595.43    170.68 o 
  -1   3  12    16915.07    15017.53    229.53 o 
   1   3  12    15458.46    13980.51    285.20 o 
  -4   4  12    48858.57    45204.44    983.82 o 
  -2   4  12     3039.00     3850.09     76.99 o 
   0   4  12    14562.18    14778.14    262.30 o 
   2   4  12     3651.41     4477.92     99.90 o 
   4   4  12    43774.64    39853.84    880.29 o 
  -3   5  12    10583.02     9944.16    181.27 o 
  -1   5  12    19966.63    16351.04    305.03 o 
   1   5  12    20385.68    17247.10    332.10 o 
   3   5  12    11162.47    10470.28    169.03 o 
  -6   6  12    18843.92    18787.52    464.72 o 
  -4   6  12    28669.96    28432.13    487.24 o 
  -2   6  12      220.99      239.87     26.20 o 
   0   6  12     7958.72     8091.65    161.51 o 
   2   6  12      394.73      451.03     44.04 o 
   4   6  12    30928.96    29926.14    489.10 o 
   6   6  12    19383.41    19276.75    417.69 o 
  -5   7  12    19426.18    18461.99    336.70 o 
  -3   7  12    18188.91    18247.54    291.42 o 
  -1   7  12     1830.92     2333.59     69.43 o 
   1   7  12     2418.33     3048.49     78.27 o 
   3   7  12    17385.14    17433.41    301.39 o 
   5   7  12    21564.55    20457.16    338.33 o 
  -8   8  12     3804.74     3428.00    141.56 o 
  -6   8  12    15308.72    14619.16    268.40 o 
  -4   8  12      525.65      780.19     52.86 o 
  -2   8  12    10935.83    11380.78    205.99 o 
   0   8  12    49899.99    45398.33    804.39 o 
   2   8  12    10333.48    10725.33    237.81 o 
   4   8  12      543.98      788.87     56.73 o 
   6   8  12    15606.63    14932.71    287.30 o 
   8   8  12     2589.17     2330.55    178.17 o 
  -7   9  12     1924.61     2496.27     90.05 o 
  -5   9  12    16174.93    16563.22    318.97 o 
  -3   9  12    18266.16    18496.96    341.50 o 
  -1   9  12      108.84      297.88     55.73 o 
   1   9  12      198.75      392.58     58.84 o 
   3   9  12    17219.47    17277.51    366.81 o 
   5   9  12    19799.34    20037.90    373.61 o 
   7   9  12     1813.87     2190.13    106.92 o 
 -10  10  12     7764.88     7683.80    315.87 o 
  -8  10  12     2713.64     2717.71    101.80 o 
  -6  10  12     2798.62     3209.60    107.16 o 
  -4  10  12     2673.07     2677.75     93.15 o 
  -2  10  12     8380.86     7895.81    185.41 o 
   0  10  12     6861.61     6311.42    184.32 o 
   2  10  12     7247.15     6780.95    202.03 o 
   4  10  12     2559.46     2374.52    100.50 o 
   6  10  12     2774.40     3297.18    107.27 o 
   8  10  12     2766.73     3196.08    128.82 o 
  10  10  12     8344.13     8398.29    366.87 o 
  -9  11  12     4333.20     4168.57    151.15 o 
  -7  11  12     3951.71     3925.64    139.53 o 
  -5  11  12     6440.71     6723.67    188.02 o 
  -3  11  12     5193.54     4978.56    148.56 o 
  -1  11  12      912.43      952.21     92.16 o 
   1  11  12      552.27      499.35     85.31 o 
   3  11  12     4493.95     4559.73    159.13 o 
   5  11  12     7103.87     7512.78    209.90 o 
   7  11  12     3715.21     3942.10    146.94 o 
   9  11  12     3640.30     4026.98    176.40 o 
 -10  12  12     5547.48     5405.65    278.37 o 
  -8  12  12      578.33      446.26    111.29 o 
  -6  12  12     1661.76     1517.55    136.91 o 
  -4  12  12     5740.20     5781.70    181.20 o 
  -2  12  12    12998.47    12238.49    322.88 o 
   0  12  12     1569.75     1727.03    113.60 o 
   2  12  12    15043.88    13944.22    327.43 o 
   4  12  12     4590.84     4493.73    170.07 o 
   6  12  12     1303.06     1420.90    100.44 o 
   8  12  12      620.50      486.05    107.42 o 
  10  12  12     6104.58     6501.62    266.12 o 
  12  12  12     3090.93     3581.93    265.92 o 
 -11  13  12     3273.95     3033.23    310.71 o 
  -9  13  12     3688.24     3690.97    200.81 o 
  -7  13  12     6810.89     6900.77    256.78 o 
  -5  13  12     1998.39     1938.04    150.81 o 
  -3  13  12     4578.52     4523.18    178.45 o 
  -1  13  12     9440.25     8576.05    258.81 o 
   1  13  12    10994.13    10306.58    266.03 o 
   3  13  12     5468.80     5839.09    187.82 o 
   5  13  12     2457.46     2543.40    134.70 o 
   7  13  12     6920.36     7003.51    246.12 o 
   9  13  12     4450.59     4557.80    223.01 o 
  11  13  12     3682.72     3814.87    226.23 o 
 -10  14  12      475.30      524.37    198.83 o 
  -8  14  12     5863.04     5842.00    246.78 o 
  -6  14  12     5934.17     6154.94    301.72 o 
  -4  14  12     5806.31     6137.40    209.58 o 
  -2  14  12     8972.75     8946.81    298.86 o 
   0  14  12     5056.64     4770.71    194.50 o 
   2  14  12     8533.08     8893.85    261.78 o 
   4  14  12     5866.97     5891.48    211.68 o 
   6  14  12     6533.84     6682.94    216.78 o 
   8  14  12     6053.26     5733.12    244.81 o 
  10  14  12      429.01      477.81    139.20 o 
  12  14  12      690.09      613.50    319.43 o 
  -9  15  12      392.11      361.04    197.12 o 
  -7  15  12      887.26      977.75    160.38 o 
  -5  15  12       32.77     -132.69    135.59 o 
  -3  15  12     3624.55     3431.29    194.10 o 
  -1  15  12     3438.02     3470.08    171.02 o 
   1  15  12     3959.53     4171.39    176.61 o 
   3  15  12     3420.84     3572.00    168.47 o 
   5  15  12       60.69       -9.05    114.79 o 
   7  15  12      724.73      715.01    133.55 o 
   9  15  12      422.65      263.41    136.85 o 
  -8  16  12      459.13      512.16    161.58 o 
  -6  16  12     6584.88     6724.16    270.65 o 
  -4  16  12       56.80       87.72    146.36 o 
  -2  16  12     3703.27     3833.56    272.16 o 
   0  16  12     3119.49     3389.42    173.06 o 
   2  16  12     4095.10     4185.71    186.26 o 
   4  16  12       92.47       22.86    119.70 o 
   6  16  12     6208.02     6177.55    248.67 o 
  -7  17  12     2201.41     1858.43    311.70 o 
  -5  17  12     1306.89     1445.82    336.44 o 
  -3  17  12     3088.19     3039.27    201.77 o 
  -1  17  12     2804.19     3041.52    200.71 o 
   1  17  12     2983.88     3209.82    177.58 o 
   3  17  12     3426.50     2851.22    172.95 o 
   5  17  12     1273.02     1176.21    181.55 o 
   7  17  12     1965.17     1603.94    331.80 o 
  -2  18  12     3394.85     3553.60    379.42 o 
   0  18  12     2145.44     1731.96    310.77 o 
   2  18  12     3272.15     2790.12    439.10 o 
   0   1  13    67087.62    61131.80   1066.86 o 
  -1   2  13    31123.79    33021.14    452.30 o 
   1   2  13    27032.46    29515.89    538.41 o 
  -2   3  13    27292.04    27338.28    485.64 o 
   0   3  13     8107.97     7901.46    152.48 o 
   2   3  13    28158.93    27566.76    477.00 o 
  -3   4  13    35543.71    32868.85    550.38 o 
  -1   4  13    19904.42    21108.23    329.14 o 
   1   4  13    20425.58    21520.02    452.60 o 
   3   4  13    36153.04    33651.45    485.29 o 
  -4   5  13    12245.60    12775.46    221.32 o 
  -2   5  13    24565.09    23197.66    356.91 o 
   0   5  13    12494.33    12896.87    233.18 o 
   2   5  13    26540.66    25273.10    468.04 o 
   4   5  13    12398.92    12403.65    209.24 o 
  -5   6  13    32565.18    33732.64    567.77 o 
  -3   6  13    13588.44    12970.75    233.37 o 
  -1   6  13    15038.36    15381.27    273.32 o 
   1   6  13    15945.96    16189.05    266.42 o 
   3   6  13    14446.79    13727.03    230.60 o 
   5   6  13    33610.61    34306.65    509.33 o 
  -6   7  13    17436.86    18607.71    347.55 o 
  -4   7  13     1832.43     2173.77     58.51 o 
  -2   7  13    12780.54    11348.69    212.53 o 
   0   7  13     4613.01     5740.37    127.70 o 
   2   7  13    13637.95    12294.35    247.81 o 
   4   7  13     1353.35     1523.17     79.04 o 
   6   7  13    17654.45    18518.42    305.92 o 
  -7   8  13     3441.88     4093.73    109.46 o 
  -5   8  13     2164.97     2253.18     77.14 o 
  -3   8  13     8387.74     7067.34    135.77 o 
  -1   8  13    23780.69    24569.91    446.68 o 
   1   8  13    23523.97    24450.31    484.43 o 
   3   8  13     8357.16     7087.77    140.51 o 
   5   8  13     2780.46     2916.13     95.46 o 
   7   8  13     3207.34     3977.24    122.70 o 
  -8   9  13    10336.64    10573.83    210.69 o 
  -6   9  13    11145.01    11278.48    228.63 o 
  -4   9  13     3124.68     3271.06     97.08 o 
  -2   9  13    19562.56    19309.72    348.96 o 
   0   9  13    40296.88    41211.77    796.46 o 
   2   9  13    17547.16    17183.56    373.17 o 
   4   9  13     4451.56     4346.89    121.86 o 
   6   9  13    13099.93    12934.67    247.87 o 
   8   9  13     9701.37     9693.02    290.87 o 
  -9  10  13     7012.58     7086.17    185.90 o 
  -7  10  13     6491.36     7005.51    224.48 o 
  -5  10  13     5976.33     6291.94    182.08 o 
  -3  10  13     4984.19     4657.22    166.18 o 
  -1  10  13     9526.38     9188.54    231.56 o 
   1  10  13     9230.29     8427.23    229.91 o 
   3  10  13     4392.11     4105.61    130.01 o 
   5  10  13     7671.48     7773.20    184.38 o 
   7  10  13     5983.31     6772.39    199.87 o 
   9  10  13     6871.57     6996.81    234.61 o 
 -10  11  13     1150.46     1174.43    124.09 o 
  -8  11  13     1348.65     1273.75    104.95 o 
  -6  11  13     9492.31     9102.00    242.26 o 
  -4  11  13     5854.27     5839.10    176.99 o 
  -2  11  13     8011.64     8092.66    232.14 o 
   0  11  13       20.14       41.29     78.05 o 
   2  11  13     9085.13     8997.27    234.43 o 
   4  11  13     5656.25     5648.26    182.12 o 
   6  11  13     8673.02     8229.05    197.87 o 
   8  11  13     1393.65     1477.15    118.25 o 
  10  11  13     1500.10     1625.11    131.33 o 
 -11  12  13      858.05      853.32    198.82 o 
  -9  12  13     2584.19     2478.37    201.60 o 
  -7  12  13     2648.57     3011.32    147.00 o 
  -5  12  13     4225.43     4039.34    149.99 o 
  -3  12  13     4061.70     4146.61    177.04 o 
  -1  12  13      918.81      963.77    100.33 o 
   1  12  13      798.79      892.92     99.31 o 
   3  12  13     3996.79     3964.49    153.99 o 
   5  12  13     3065.42     2954.91    141.66 o 
   7  12  13     2792.86     3190.09    158.73 o 
   9  12  13     2759.91     2970.93    182.90 o 
  11  12  13      700.79      844.52    128.82 o 
 -12  13  13     1992.78     2329.07    419.93 o 
 -10  13  13     5076.78     4658.80    276.99 o 
  -8  13  13     2823.30     2660.76    176.20 o 
  -6  13  13    13384.35    13420.62    394.23 o 
  -4  13  13    16448.77    17273.49    423.81 o 
  -2  13  13    15273.02    15414.02    398.76 o 
   0  13  13     6411.15     6602.06    212.01 o 
   2  13  13    17821.93    17880.71    405.16 o 
   4  13  13    17486.84    18158.28    425.08 o 
   6  13  13    13999.67    13819.25    384.31 o 
   8  13  13     2895.46     3005.32    187.94 o 
  10  13  13     6022.47     5927.73    261.20 o 
  12  13  13     2223.63     2035.00    355.30 o 
 -11  14  13     1313.43     1230.14    296.24 o 
  -9  14  13     1624.77     1562.82    215.54 o 
  -7  14  13      593.30      406.33    141.49 o 
  -5  14  13      547.11      546.75    135.87 o 
  -3  14  13     2059.25     2104.63    161.80 o 
  -1  14  13      279.75      422.86    109.98 o 
   1  14  13      457.45      455.67    111.20 o 
   3  14  13     1979.43     1938.90    171.72 o 
   5  14  13      580.79      509.44    112.30 o 
   7  14  13      651.42      528.32    120.96 o 
   9  14  13     1802.91     1946.31    172.98 o 
  11  14  13     1681.50     1699.80    339.84 o 
 -10  15  13     1495.44     1510.18    221.85 o 
  -8  15  13       62.20      -17.41    192.22 o 
  -6  15  13     5493.80     5751.00    242.39 o 
  -4  15  13      264.40      239.93    120.70 o 
  -2  15  13     3406.77     3588.22    195.92 o 
   0  15  13        4.60        3.74    113.28 o 
   2  15  13     3091.23     3378.38    167.43 o 
   4  15  13      261.53      112.23    114.82 o 
   6  15  13     5220.64     5165.80    222.26 o 
   8  15  13       43.82      -19.03    133.61 o 
  10  15  13     1382.75     1478.09    332.72 o 
  -9  16  13      103.12      405.70    349.73 o 
  -7  16  13      620.39      902.62    165.80 o 
  -5  16  13      215.22      254.09    153.02 o 
  -3  16  13      820.66      936.35    162.71 o 
  -1  16  13     1019.30      839.84    135.28 o 
   1  16  13      877.89      998.75    133.97 o 
   3  16  13      788.20      874.34    134.22 o 
   5  16  13      249.40      196.22    134.83 o 
   7  16  13      663.40      708.60    140.22 o 
  -6  17  13     2808.75     2838.67    349.73 o 
  -4  17  13     2911.78     2424.09    233.79 o 
  -2  17  13     7240.20     7599.10    303.77 o 
   0  17  13     3811.77     4142.86    192.36 o 
   2  17  13     7393.30     7811.13    262.01 o 
   4  17  13     3077.83     3036.27    173.38 o 
   6  17  13     2520.17     2486.16    372.61 o 
  -1  18  13      873.35      955.50    286.03 o 
   3  18  13      608.66      513.00    361.79 o 
  -1   1  14   195214.44   192667.08   4289.57 o 
   1   1  14   179635.31   180086.22   4949.27 o 
   0   2  14    17087.32    15417.63    242.05 o 
  -3   3  14    29367.89    29383.16    660.70 o 
  -1   3  14    15143.14    17031.51    261.43 o 
   1   3  14    14323.88    16068.84    292.56 o 
   3   3  14    27006.24    26835.79    633.95 o 
  -2   4  14     3139.03     2564.43     67.66 o 
   0   4  14    20619.43    18710.37    329.49 o 
   2   4  14     4298.01     3740.04    112.93 o 
  -5   5  14    56819.27    58666.86   1336.93 o 
  -3   5  14    72642.41    79212.26   1315.49 o 
  -1   5  14       61.91      110.12     29.67 o 
   1   5  14      104.26      110.51     40.08 o 
   3   5  14    76262.31    81813.15   1158.44 o 
   5   5  14    55338.35    56640.90   1197.91 o 
  -4   6  14     3560.68     3892.43     95.24 o 
  -2   6  14     6090.12     6515.99    123.53 o 
   0   6  14    14550.50    11929.13    227.54 o 
   2   6  14     7117.00     7763.85    162.70 o 
   4   6  14     4376.34     4701.95     99.73 o 
  -7   7  14    29687.39    26512.99    724.00 o 
  -5   7  14    12443.12    13069.03    239.47 o 
  -3   7  14     2352.72     2677.99     68.13 o 
  -1   7  14    23311.71    21995.13    408.37 o 
   1   7  14    23903.35    22789.47    372.94 o 
   3   7  14     2537.70     2858.66     75.69 o 
   5   7  14    12507.94    13336.75    239.90 o 
   7   7  14    28981.84    24861.82    721.85 o 
  -6   8  14     5324.27     5196.56    130.87 o 
  -4   8  14    10063.70     9960.29    193.95 o 
  -2   8  14    14815.49    15961.54    270.60 o 
   0   8  14     3569.41     3130.57     90.78 o 
   2   8  14    13088.67    13900.16    310.34 o 
   4   8  14    10758.86    10509.60    227.20 o 
   6   8  14     6838.01     6637.03    145.62 o 
  -9   9  14    15780.49    15215.39    486.44 o 
  -7   9  14     5620.62     5163.05    140.29 o 
  -5   9  14     1987.76     2210.52     89.33 o 
  -3   9  14     1785.22     1554.43     66.59 o 
  -1   9  14    49297.31    47243.42    912.78 o 
   1   9  14    49815.32    47825.38    918.03 o 
   3   9  14     1209.25     1034.51     73.80 o 
   5   9  14     2225.38     2384.42     99.04 o 
   7   9  14     4941.69     4401.93    142.99 o 
   9   9  14    16589.19    15806.47    583.89 o 
  -8  10  14    12019.29    12395.46    267.98 o 
  -6  10  14    14284.61    14714.27    343.97 o 
  -4  10  14     2900.59     3219.57    115.83 o 
  -2  10  14     2596.42     2532.92    112.55 o 
   0  10  14      259.45      332.89     77.88 o 
   2  10  14     2526.22     2546.15     99.36 o 
   4  10  14     3125.14     3291.17    114.66 o 
   6  10  14    17166.94    17260.39    319.30 o 
   8  10  14    12137.78    12766.28    348.31 o 
 -11  11  14     4445.17     4372.60    248.75 o 
  -9  11  14     2075.05     2065.01    140.88 o 
  -7  11  14     4594.44     4214.58    145.82 o 
  -5  11  14     9227.65     9590.90    230.62 o 
  -3  11  14     2246.98     2352.83    116.85 o 
  -1  11  14     4644.09     4815.64    167.42 o 
   1  11  14     4758.69     4854.76    164.32 o 
   3  11  14     2177.55     2123.65    114.25 o 
   5  11  14     8857.50     9230.77    252.26 o 
   7  11  14     4326.80     4259.43    153.64 o 
   9  11  14     2216.01     2103.38    139.01 o 
  11  11  14     5134.90     4850.17    307.21 o 
 -10  12  14      556.19      672.61    158.24 o 
  -8  12  14     5677.72     5365.76    227.99 o 
  -6  12  14     8268.22     8587.97    285.71 o 
  -4  12  14     3680.36     3530.68    147.12 o 
  -2  12  14     8611.67     8388.70    248.53 o 
   0  12  14     3306.20     3369.89    142.72 o 
   2  12  14    10160.02     9847.38    253.09 o 
   4  12  14     3830.04     3597.52    146.99 o 
   6  12  14     8823.98     9183.54    229.64 o 
   8  12  14     6213.92     6078.44    247.28 o 
  10  12  14      838.49      907.95    142.40 o 
 -11  13  14     2590.46     2286.47    289.18 o 
  -9  13  14      291.01      219.33    177.66 o 
  -7  13  14     6557.82     6627.16    246.97 o 
  -5  13  14    13575.76    14340.49    401.81 o 
  -3  13  14    12215.69    13124.41    375.16 o 
  -1  13  14     2839.73     3330.54    148.44 o 
   1  13  14     2874.00     3166.42    147.12 o 
   3  13  14    12426.65    12664.97    328.33 o 
   5  13  14    13098.67    13832.42    353.75 o 
   7  13  14     6271.96     6092.24    232.81 o 
   9  13  14      409.04      403.06    130.08 o 
  11  13  14     2377.28     2461.60    183.43 o 
 -10  14  14     3844.72     4058.22    346.13 o 
  -8  14  14     1819.59     1850.24    315.72 o 
  -6  14  14      436.50      437.14    139.14 o 
  -4  14  14      129.80       80.07    110.95 o 
  -2  14  14     6538.81     6693.73    247.32 o 
   0  14  14     3264.76     3501.58    161.64 o 
   2  14  14     5867.11     5885.71    207.10 o 
   4  14  14      131.32      124.32    105.41 o 
   6  14  14      552.77      503.16    116.54 o 
   8  14  14     1907.73     1605.06    166.96 o 
  10  14  14     4377.04     4628.41    237.95 o 
  -9  15  14       27.22     -129.36    193.58 o 
  -7  15  14      836.23      687.49    197.95 o 
  -5  15  14      219.85      186.48    143.35 o 
  -3  15  14      496.28      708.20    148.79 o 
  -1  15  14       72.59      105.20    118.99 o 
   1  15  14       19.29      -17.87    111.65 o 
   3  15  14      480.22      669.73    123.65 o 
   5  15  14      441.12      480.16    124.00 o 
   7  15  14      803.08      882.89    134.93 o 
   9  15  14        9.73      -33.07    133.69 o 
  -8  16  14      568.44      838.31    356.23 o 
  -6  16  14      647.35      533.55    159.85 o 
  -4  16  14     2990.89     3151.58    243.17 o 
  -2  16  14     2186.53     2120.74    184.81 o 
   0  16  14      102.69      169.24    122.89 o 
   2  16  14     2187.93     2329.93    157.56 o 
   4  16  14     3301.81     3167.56    175.06 o 
   6  16  14      834.06      942.33    139.18 o 
  -3  17  14     2828.09     2335.84    193.05 o 
  -1  17  14     6146.72     6174.26    406.73 o 
   1  17  14     5938.33     5594.27    222.67 o 
   3  17  14     2987.00     3084.35    175.78 o 
   5  17  14     1029.62     1180.28    239.30 o 
  -2  18  14     1827.32     1460.15    303.97 o 
   0   1  15   138264.38   139768.91   2424.65 o 
  -1   2  15     9611.03    10387.68    150.45 o 
   1   2  15     7963.31     8839.47    192.37 o 
  -2   3  15     5148.31     5553.44    110.49 o 
   0   3  15    29655.79    27087.51    469.62 o 
   2   3  15     5480.88     5921.41    117.48 o 
  -3   4  15    15892.55    13774.50    239.72 o 
  -1   4  15      848.07     1021.42     38.06 o 
   1   4  15     1372.21     1515.13     67.60 o 
   3   4  15    16148.46    13985.53    236.65 o 
  -4   5  15    33472.11    31762.29    530.06 o 
  -2   5  15    20915.25    22698.72    391.64 o 
   0   5  15     4553.41     4555.89    100.52 o 
   2   5  15    22159.46    24309.69    459.17 o 
   4   5  15    34093.03    31860.13    501.37 o 
  -5   6  15    21934.76    21911.27    359.60 o 
  -3   6  15    18685.92    17052.18    282.02 o 
  -1   6  15     1517.36     1778.03     58.42 o 
   1   6  15     1159.14     1443.59     51.16 o 
   3   6  15    19388.48    17855.77    295.30 o 
   5   6  15    20523.41    20194.23    321.81 o 
  -6   7  15     1671.93     1916.55     71.77 o 
  -4   7  15    15269.35    15729.81    276.90 o 
  -2   7  15     6988.71     7041.13    128.97 o 
   0   7  15    19933.55    19706.00    363.15 o 
   2   7  15     6455.79     6565.78    161.76 o 
   4   7  15    15805.81    15874.75    299.51 o 
   6   7  15     1442.98     1568.50     63.19 o 
  -7   8  15     6700.36     7019.10    199.41 o 
  -5   8  15     3373.38     3433.64    107.25 o 
  -3   8  15    15052.33    13911.95    242.22 o 
  -1   8  15    35100.67    33486.47    604.53 o 
   1   8  15    35777.34    34024.14    658.48 o 
   3   8  15    13690.97    12528.13    233.80 o 
   5   8  15     4324.15     4230.74    112.26 o 
   7   8  15     9190.92     9346.06    199.99 o 
  -8   9  15    14692.70    15129.95    333.34 o 
  -6   9  15     6537.17     7059.37    190.65 o 
  -4   9  15     1177.45     1165.11     71.30 o 
  -2   9  15     2805.34     3397.82    110.07 o 
   0   9  15    18636.10    18398.40    376.85 o 
   2   9  15     2452.68     2957.60    104.13 o 
   4   9  15     1138.02      928.47     86.11 o 
   6   9  15     7557.24     7862.57    174.30 o 
   8   9  15    14414.80    14791.33    398.00 o 
  -9  10  15     3928.11     4221.70    168.51 o 
  -7  10  15     2305.04     2692.71    113.05 o 
  -5  10  15     4605.84     5121.36    158.72 o 
  -3  10  15     6773.85     7522.29    191.82 o 
  -1  10  15     6067.60     6426.59    201.24 o 
   1  10  15     8042.31     8384.33    209.93 o 
   3  10  15     7188.76     7602.38    189.67 o 
   5  10  15     5473.52     5899.82    160.25 o 
   7  10  15     1237.18     1568.35    104.93 o 
   9  10  15     4384.39     4425.61    178.30 o 
 -10  11  15     2308.77     2043.61    150.02 o 
  -8  11  15     8487.35     8312.70    253.75 o 
  -6  11  15     8585.41     7843.22    234.43 o 
  -4  11  15     6902.34     6875.39    178.81 o 
  -2  11  15     1680.20     1734.97    107.82 o 
   0  11  15     7488.79     8163.21    226.86 o 
   2  11  15     1888.57     1982.48    111.01 o 
   4  11  15     5855.34     5535.73    190.91 o 
   6  11  15     9047.69     8301.92    193.16 o 
   8  11  15     8966.56     8995.81    312.37 o 
  10  11  15     2452.74     2325.04    181.96 o 
 -11  12  15     2607.78     2537.49    197.06 o 
  -9  12  15       94.78      -19.54    141.26 o 
  -7  12  15    11388.85    11237.21    416.44 o 
  -5  12  15     8471.86     8605.51    236.42 o 
  -3  12  15     4533.89     4908.91    208.89 o 
  -1  12  15     3242.33     3025.74    197.94 o 
   1  12  15     3883.37     3798.15    146.50 o 
   3  12  15     5853.81     6082.66    190.77 o 
   5  12  15     7067.26     7347.26    229.84 o 
   7  12  15    12348.52    12528.10    399.29 o 
   9  12  15      122.11      -54.12    114.00 o 
  11  12  15     2662.47     2656.40    164.81 o 
 -12  13  15     1536.41     1499.43    376.33 o 
 -10  13  15      991.67      887.22    200.54 o 
  -8  13  15       69.69      108.05    170.90 o 
  -6  13  15     3264.73     3452.65    180.90 o 
  -4  13  15     7698.46     7376.13    231.67 o 
  -2  13  15     3713.80     3742.31    163.34 o 
   0  13  15      674.75      849.41    110.08 o 
   2  13  15     3778.59     3819.15    225.85 o 
   4  13  15     8014.96     7448.99    230.49 o 
   6  13  15     2869.71     3066.55    163.19 o 
   8  13  15       64.69       52.66    120.91 o 
  10  13  15      990.95     1024.98    151.80 o 
  12  13  15     1295.40     1639.50    342.31 o 
 -11  14  15     1853.61     1428.63    282.08 o 
  -9  14  15     1004.68     1030.59    210.27 o 
  -7  14  15     3754.78     3885.20    255.85 o 
  -5  14  15     1373.16     1341.16    153.96 o 
  -3  14  15     5487.97     5321.35    222.62 o 
  -1  14  15     6841.52     6557.64    214.52 o 
   1  14  15     5686.60     5508.71    226.76 o 
   3  14  15     5157.26     5159.58    230.20 o 
   5  14  15     1558.11     1545.29    131.25 o 
   7  14  15     4559.50     4464.53    258.82 o 
   9  14  15     1303.86     1628.84    167.00 o 
  11  14  15     2166.14     2254.24    352.82 o 
 -10  15  15     1934.70     1558.28    304.59 o 
  -8  15  15      131.84       52.82    195.67 o 
  -6  15  15       21.08      -62.58    143.62 o 
  -4  15  15     1593.87     1585.47    167.33 o 
  -2  15  15     2851.62     2965.24    187.06 o 
   0  15  15     1007.09     1173.54    132.97 o 
   2  15  15     2564.77     2573.79    153.87 o 
   4  15  15     2076.94     2197.80    195.44 o 
   6  15  15       34.13       19.02    116.36 o 
   8  15  15      264.07      302.67    139.70 o 
  -7  16  15     1774.05     1664.99    280.78 o 
  -5  16  15      246.56      261.66    188.83 o 
  -3  16  15     3764.46     3694.13    210.34 o 
  -1  16  15     2827.35     2704.01    168.67 o 
   1  16  15     2886.66     3170.42    171.05 o 
   3  16  15     3735.79     3461.06    179.43 o 
   5  16  15      231.98      409.77    138.06 o 
   7  16  15     1901.61     1433.25    344.78 o 
  -2  17  15     1301.94      932.04    169.18 o 
   0  17  15      564.22      497.23    136.72 o 
   2  17  15     1160.04      890.81    141.42 o 
   4  17  15      177.00       61.57    147.62 o 
   6  17  15      426.55      580.72    288.81 o 
   0   0  16   174255.39   162295.81   5272.37 o 
  -2   2  16    25050.93    27926.64    564.21 o 
   0   2  16    63675.19    69830.77   1186.58 o 
   2   2  16    23997.29    27099.90    925.11 o 
  -1   3  16     1289.23     1237.56     39.66 o 
   1   3  16     1371.04     1331.14     46.08 o 
  -4   4  16   119546.21   120968.09   2780.26 o 
  -2   4  16    20268.16    17811.65    318.79 o 
   0   4  16       17.54       42.49     38.18 o 
   2   4  16    22458.43    20338.25    374.60 o 
   4   4  16   119681.49   120823.50   2492.17 o 
  -3   5  16     2024.14     2277.22     58.00 o 
  -1   5  16     1961.47     1934.37     59.15 o 
   1   5  16     2655.24     2537.89     73.17 o 
   3   5  16     1880.84     2150.46     54.92 o 
  -6   6  16    11835.51    11692.22    293.75 o 
  -4   6  16    49493.11    50484.62    839.99 o 
  -2   6  16      954.65     1036.10     41.09 o 
   0   6  16     1229.62     1302.27     52.02 o 
   2   6  16      911.01      963.58     57.34 o 
   4   6  16    50918.63    51344.93    793.47 o 
   6   6  16    11011.17    10880.42    263.23 o 
  -5   7  16     1635.11     1664.27     74.93 o 
  -3   7  16    15122.12    15481.10    272.49 o 
  -1   7  16     3609.99     3474.81     95.02 o 
   1   7  16     3579.59     3357.08     84.20 o 
   3   7  16    15233.70    15496.05    268.28 o 
   5   7  16     1457.02     1455.25     63.97 o 
  -8   8  16    18167.10    18323.05    545.64 o 
  -6   8  16     4579.01     4610.56    126.82 o 
  -4   8  16      152.25      225.48     55.72 o 
  -2   8  16    34491.38    34247.11    577.83 o 
   0   8  16    53675.81    53236.90    941.66 o 
   2   8  16    35175.69    34572.93    671.46 o 
   4   8  16      126.64      219.66     53.63 o 
   6   8  16     4950.61     4733.61    128.07 o 
   8   8  16    17956.74    17828.40    656.72 o 
  -7   9  16      883.91     1111.05    105.92 o 
  -5   9  16     3486.42     3790.59    118.27 o 
  -3   9  16     3533.75     3691.47     97.37 o 
  -1   9  16       86.61      112.00     58.50 o 
   1   9  16       90.56       50.11     58.95 o 
   3   9  16     2741.10     2814.96    106.64 o 
   5   9  16     4522.84     4649.55    134.65 o 
   7   9  16     1776.86     2106.46     93.37 o 
 -10  10  16     3692.23     3799.23    242.83 o 
  -8  10  16    15900.46    15989.96    351.08 o 
  -6  10  16      388.02      473.07     84.02 o 
  -4  10  16      233.88      245.15     72.45 o 
  -2  10  16     5537.45     5283.98    172.15 o 
   0  10  16     7657.26     7588.21    211.27 o 
   2  10  16     6003.82     5575.96    154.70 o 
   4  10  16      269.89      222.03     69.07 o 
   6  10  16      338.93      411.63     69.38 o 
   8  10  16    15184.28    15184.39    416.34 o 
  10  10  16     4580.62     4502.23    406.78 o 
  -9  11  16     2046.89     2159.64    145.26 o 
  -7  11  16     5123.50     5958.48    235.62 o 
  -5  11  16     8639.32     8931.24    216.99 o 
  -3  11  16     2621.26     2640.00    147.08 o 
  -1  11  16     1969.91     1861.37    113.24 o 
   1  11  16     2687.64     2891.31    122.53 o 
   3  11  16     3079.43     2952.23    127.73 o 
   5  11  16     8322.84     7873.40    232.62 o 
   7  11  16     6133.17     6696.56    199.96 o 
   9  11  16     1802.24     1999.60    139.20 o 
 -12  12  16     1386.03     1050.74    375.71 o 
 -10  12  16      222.65      169.45    154.78 o 
  -8  12  16      402.59      462.66    140.67 o 
  -6  12  16     9122.56     9311.13    320.54 o 
  -4  12  16    10220.89     9921.87    236.67 o 
  -2  12  16     5185.68     5054.26    178.97 o 
   0  12  16     1012.23      893.44    102.41 o 
   2  12  16     5287.81     5462.70    181.63 o 
   4  12  16     8772.73     8524.40    253.31 o 
   6  12  16     9769.73     9706.56    262.63 o 
   8  12  16      392.83      502.23    124.19 o 
  10  12  16      276.46      248.87    129.96 o 
  12  12  16     1505.41     1516.78    210.70 o 
 -11  13  16     3323.94     2928.17    320.81 o 
  -9  13  16      661.28      795.01    193.94 o 
  -7  13  16     3888.84     3742.41    236.74 o 
  -5  13  16     1188.69     1173.22    139.09 o 
  -3  13  16      617.63      488.40    131.81 o 
  -1  13  16     2688.77     2980.62    147.19 o 
   1  13  16     2423.44     2440.97    137.89 o 
   3  13  16     1092.11     1096.79    113.54 o 
   5  13  16     1112.40     1060.45    135.11 o 
   7  13  16     3831.02     3377.25    185.29 o 
   9  13  16      784.30      884.09    144.72 o 
  11  13  16     3497.20     3598.37    221.73 o 
 -10  14  16      102.56      131.40    199.89 o 
  -8  14  16      283.23       70.74    186.46 o 
  -6  14  16     5300.55     5319.40    234.64 o 
  -4  14  16     9773.32    10098.42    329.08 o 
  -2  14  16     2064.39     1921.21    137.81 o 
   0  14  16      833.12     1068.68    123.47 o 
   2  14  16     2088.93     1930.27    136.78 o 
   4  14  16    10145.23    10004.55    286.73 o 
   6  14  16     5857.77     5590.79    219.77 o 
   8  14  16      297.91      235.95    136.07 o 
  10  14  16      179.75      276.20    136.10 o 
  -9  15  16     1015.55     1187.92    216.74 o 
  -7  15  16      247.43       97.99    191.20 o 
  -5  15  16      686.30      510.56    150.89 o 
  -3  15  16     3326.76     3257.94    197.73 o 
  -1  15  16     6943.47     7054.37    236.51 o 
   1  15  16     6385.83     6627.56    232.97 o 
   3  15  16     3345.09     3585.02    172.46 o 
   5  15  16      741.98      603.01    127.40 o 
   7  15  16      264.89      284.17    122.24 o 
   9  15  16      991.19     1214.63    327.16 o 
  -6  16  16      700.19      445.77    197.89 o 
  -4  16  16       14.41       41.32    182.12 o 
  -2  16  16     3637.29     3803.99    214.35 o 
   0  16  16     2731.11     2956.42    203.90 o 
   2  16  16     3955.74     3816.93    183.06 o 
   4  16  16       23.90       96.53    125.19 o 
   6  16  16      694.44      590.69    131.66 o 
  -3  17  16     2138.03     2005.01    332.72 o 
  -1  17  16     1800.18     1705.92    175.55 o 
   1  17  16     1919.44     1895.06    193.09 o 
   3  17  16     2154.46     1823.34    153.91 o 
   5  17  16      527.83      403.85    291.91 o 
   0   1  17   110881.98   106988.59   2194.72 o 
  -1   2  17    25208.76    21821.44    320.37 o 
   1   2  17    25825.48    22503.01    418.24 o 
  -2   3  17    13826.06    14181.88    235.26 o 
   0   3  17     7614.97     8866.40    168.96 o 
   2   3  17    15245.21    15483.00    267.59 o 
  -3   4  17    68854.33    70019.69   1252.13 o 
  -1   4  17     4732.11     5762.18    107.61 o 
   1   4  17     4861.36     6103.10    135.32 o 
   3   4  17    70561.48    73080.97   1147.61 o 
  -4   5  17    30484.30    27221.05    451.63 o 
  -2   5  17    11481.68    12568.71    212.19 o 
   0   5  17        5.42       62.89     34.45 o 
   2   5  17     9658.56    10430.42    261.13 o 
   4   5  17    29411.98    26569.91    398.12 o 
  -5   6  17    20012.11    20154.73    365.87 o 
  -3   6  17     7237.41     7200.90    160.39 o 
  -1   6  17     7846.89     9200.24    192.03 o 
   1   6  17     8972.18    10235.94    176.70 o 
   3   6  17     8232.76     8292.69    150.44 o 
   5   6  17    19710.50    19497.67    306.32 o 
  -6   7  17      176.44      144.17     58.28 o 
  -4   7  17     9631.94    10349.41    211.61 o 
  -2   7  17     8575.09     8199.92    174.61 o 
   0   7  17     1237.97      827.25     53.11 o 
   2   7  17     8944.66     8816.16    193.59 o 
   4   7  17    10254.71    10858.88    214.88 o 
   6   7  17      187.62      194.22     50.60 o 
  -7   8  17     6098.10     5383.50    184.14 o 
  -5   8  17     2729.35     2740.31     94.82 o 
  -3   8  17     9310.97     8530.11    182.12 o 
  -1   8  17    34542.76    34059.23    606.38 o 
   1   8  17    33801.20    33236.90    657.41 o 
   3   8  17     9126.45     8265.29    163.28 o 
   5   8  17     3055.45     3151.64     96.17 o 
   7   8  17     6765.44     6269.48    161.85 o 
  -8   9  17    22067.26    21174.65    483.28 o 
  -6   9  17      873.81      779.44     80.63 o 
  -4   9  17     1165.23     1524.85     79.07 o 
  -2   9  17    16106.64    16014.52    378.80 o 
   0   9  17    34680.89    33149.84    650.17 o 
   2   9  17    17308.10    17077.89    347.61 o 
   4   9  17     1211.33     1524.09     83.99 o 
   6   9  17      338.64      374.37     69.95 o 
   8   9  17    21014.63    20713.85    708.90 o 
  -9  10  17     4568.74     5152.82    174.77 o 
  -7  10  17     4212.43     4133.06    165.93 o 
  -5  10  17     1809.28     1737.84     96.94 o 
  -3  10  17     4535.75     4564.81    140.90 o 
  -1  10  17     7094.69     7052.87    202.72 o 
   1  10  17     7282.19     7054.57    201.81 o 
   3  10  17     4101.33     4293.92    148.64 o 
   5  10  17     2243.58     2021.49     96.84 o 
   7  10  17     4888.55     4634.86    160.61 o 
   9  10  17     4863.21     5086.74    197.28 o 
 -10  11  17     2072.47     1954.59    154.26 o 
  -8  11  17      163.51      112.14    110.08 o 
  -6  11  17     6740.40     6971.09    251.93 o 
  -4  11  17     2007.82     2195.69    108.80 o 
  -2  11  17      408.57      298.64     87.25 o 
   0  11  17       96.60       59.12     81.22 o 
   2  11  17      545.10      444.82     87.47 o 
   4  11  17     2043.35     2173.34    117.29 o 
   6  11  17     6971.36     7351.70    213.83 o 
   8  11  17      125.53      181.80     99.09 o 
  10  11  17     2274.38     2198.42    147.35 o 
 -11  12  17      369.92      228.48    168.15 o 
  -9  12  17      213.33      268.69    149.60 o 
  -7  12  17     6680.08     6623.55    248.65 o 
  -5  12  17     7481.60     7746.48    207.14 o 
  -3  12  17    12144.25    12712.93    375.71 o 
  -1  12  17     1232.87     1361.83    111.74 o 
   1  12  17     1745.47     1900.58    117.31 o 
   3  12  17    13431.96    13747.99    333.73 o 
   5  12  17     7097.10     6877.09    220.98 o 
   7  12  17     6533.33     6112.60    227.40 o 
   9  12  17      171.39      147.83    121.15 o 
  11  12  17      536.60      448.87    125.36 o 
 -12  13  17     1876.28     1966.35    391.79 o 
 -10  13  17     2171.32     1893.49    224.76 o 
  -8  13  17     1211.61     1217.57    194.37 o 
  -6  13  17    10948.37    11361.87    423.47 o 
  -4  13  17    10581.09    10624.74    323.21 o 
  -2  13  17     4193.45     4354.60    170.88 o 
   0  13  17     1437.26     1580.88    124.01 o 
   2  13  17     3940.34     4125.64    167.02 o 
   4  13  17     9751.57     9707.27    278.78 o 
   6  13  17    11604.19    11927.85    347.93 o 
   8  13  17      967.51     1046.68    147.20 o 
  10  13  17     2397.74     2430.08    185.29 o 
  -9  14  17      820.63      757.19    232.38 o 
  -7  14  17     1445.76     1451.32    204.87 o 
  -5  14  17     1395.06     1320.30    155.09 o 
  -3  14  17     2775.67     2941.32    188.48 o 
  -1  14  17     2782.79     2765.12    154.49 o 
   1  14  17     2284.19     2358.50    145.23 o 
   3  14  17     3799.76     3969.56    166.16 o 
   5  14  17     1501.99     1522.95    132.16 o 
   7  14  17     1542.01     1459.15    143.28 o 
   9  14  17      634.12      629.77    146.42 o 
  -8  15  17     1721.08     1977.64    258.78 o 
  -6  15  17      580.13      743.23    197.06 o 
  -4  15  17      666.44      489.01    185.64 o 
  -2  15  17     1874.07     2259.04    195.13 o 
   0  15  17      297.71      244.22    121.54 o 
   2  15  17     2102.48     2293.61    149.10 o 
   4  15  17      637.86      452.14    123.96 o 
   6  15  17      688.16      682.58    132.35 o 
   8  15  17     1672.02     1828.73    176.64 o 
  -7  16  17      201.92      648.75    346.02 o 
  -5  16  17      296.13      116.14    186.76 o 
  -3  16  17     3602.59     3867.31    282.48 o 
  -1  16  17     2428.58     2247.44    162.48 o 
   1  16  17     2528.17     2604.54    162.50 o 
   3  16  17     3825.77     3927.16    185.73 o 
   5  16  17      190.35      111.18    146.38 o 
  -2  17  17     2918.75     2911.01    233.42 o 
   0  17  17     2363.64     2466.63    168.22 o 
   2  17  17     2423.91     2333.98    164.88 o 
   4  17  17      305.25      157.28    248.15 o 
  -1   1  18   126427.13   131139.30   3571.51 o 
   1   1  18   131197.00   138442.34   3572.14 o 
   0   2  18       22.49       25.44     28.90 o 
  -3   3  18    41540.39    41479.07   1047.38 o 
  -1   3  18    13814.57    14591.33    213.72 o 
   1   3  18    13125.31    13437.30    253.69 o 
   3   3  18    36352.27    36439.14    866.56 o 
  -2   4  18    15808.15    15199.13    271.65 o 
   0   4  18     1756.22     2602.28     89.17 o 
   2   4  18    17097.54    16458.14    316.59 o 
  -5   5  18    55373.96    54856.75   1261.56 o 
  -3   5  18    55129.64    53805.76    966.42 o 
  -1   5  18    26270.09    26603.41    412.50 o 
   1   5  18    25751.78    26393.42    566.18 o 
   3   5  18    57093.61    55957.08    886.01 o 
   5   5  18    55157.16    53503.43   1130.96 o 
  -4   6  18      392.28      454.02     47.33 o 
  -2   6  18     4918.76     4497.06    102.35 o 
   0   6  18      112.24       48.97     38.39 o 
   2   6  18     4905.76     4482.60    121.07 o 
   4   6  18      321.87      330.54     42.87 o 
  -7   7  18    12164.96    12259.84    471.30 o 
  -5   7  18     5746.41     5530.45    144.13 o 
  -3   7  18     3038.26     3265.65     95.62 o 
  -1   7  18     6056.77     6372.81    142.99 o 
   1   7  18     5993.96     6355.96    129.23 o 
   3   7  18     3168.05     3453.60     89.75 o 
   5   7  18     5607.44     5273.64    124.45 o 
   7   7  18    11514.72    12098.26    377.51 o 
  -6   8  18      550.83      537.15     76.06 o 
  -4   8  18     3295.20     3391.94    106.89 o 
  -2   8  18     6504.75     6523.76    139.00 o 
   0   8  18    10892.74    12635.88    248.86 o 
   2   8  18     6208.33     6158.15    161.09 o 
   4   8  18     4184.22     4342.47    115.00 o 
   6   8  18      810.67      818.56     67.29 o 
  -9   9  18    32745.56    33076.43    960.05 o 
  -7   9  18     9897.26     9921.22    266.11 o 
  -5   9  18     1826.35     1853.04     87.94 o 
  -3   9  18    10316.90    10356.82    215.57 o 
  -1   9  18    53455.90    52815.78   1022.66 o 
   1   9  18    53858.67    53557.26   1023.42 o 
   3   9  18    10238.06     9832.13    230.66 o 
   5   9  18     2145.24     2264.03     96.56 o 
   7   9  18     9577.10     9998.24    257.26 o 
   9   9  18    34678.05    34475.67   1164.65 o 
  -8  10  18     1450.64     1483.58    113.52 o 
  -6  10  18     6296.85     6279.46    233.69 o 
  -4  10  18     4562.64     4902.05    151.36 o 
  -2  10  18     4462.29     4273.70    147.22 o 
   0  10  18     2014.36     1828.61    105.65 o 
   2  10  18     3923.00     3949.29    129.49 o 
   4  10  18     4790.59     4943.31    149.85 o 
   6  10  18     6682.00     6621.04    177.68 o 
   8  10  18     1597.19     1793.01    123.80 o 
 -11  11  18      198.04      288.40    223.57 o 
  -9  11  18      899.83      979.08    132.99 o 
  -7  11  18     1901.06     2231.85    155.89 o 
  -5  11  18     3079.06     3134.22    124.92 o 
  -3  11  18     1092.41     1042.45    121.47 o 
  -1  11  18      302.22      333.02     87.34 o 
   1  11  18      183.01      247.79     84.83 o 
   3  11  18     1262.65     1345.47    102.51 o 
   5  11  18     2894.29     2917.30    133.35 o 
   7  11  18     1784.69     1914.99    115.57 o 
   9  11  18      945.95     1238.09    125.26 o 
  11  11  18      132.68      243.26    163.81 o 
 -10  12  18      187.43      145.92    159.42 o 
  -8  12  18     5041.61     4932.51    204.26 o 
  -6  12  18     5342.77     5688.20    232.13 o 
  -4  12  18     2037.81     1582.57    141.37 o 
  -2  12  18      907.47      966.88    105.83 o 
   0  12  18     3470.81     3129.84    146.46 o 
   2  12  18      566.65      691.11    102.92 o 
   4  12  18     2025.13     1708.06    117.59 o 
   6  12  18     6409.87     6262.19    200.44 o 
   8  12  18     4896.09     5071.52    233.96 o 
  10  12  18      245.79      206.57    129.29 o 
 -11  13  18     1481.37     1275.92    221.72 o 
  -9  13  18       26.82     -152.42    182.59 o 
  -7  13  18     2665.73     2808.16    219.43 o 
  -5  13  18    20538.37    21300.64    666.70 o 
  -3  13  18    12534.52    12042.44    364.30 o 
  -1  13  18      339.83      139.98    104.17 o 
   1  13  18      705.73      553.01    108.18 o 
   3  13  18    12697.75    12262.60    319.43 o 
   5  13  18    19670.20    19623.76    473.72 o 
   7  13  18     2201.25     2175.29    172.06 o 
   9  13  18       62.97       34.06    127.81 o 
  11  13  18     1530.99     1291.63    324.07 o 
 -10  14  18     3571.50     3513.18    261.26 o 
  -8  14  18      873.34      578.88    200.23 o 
  -6  14  18      869.88      901.53    196.04 o 
  -4  14  18      198.25      168.32    140.15 o 
  -2  14  18     1866.70     2215.46    146.63 o 
   0  14  18     1638.62     1581.12    132.49 o 
   2  14  18     2147.91     2472.65    197.92 o 
   4  14  18      101.18      135.78    111.08 o 
   6  14  18     1018.18      934.39    128.89 o 
   8  14  18      769.97      846.87    148.73 o 
  10  14  18     3743.97     3003.18    396.42 o 
  -9  15  18      634.88      372.92    345.09 o 
  -7  15  18     1639.39     1412.26    216.18 o 
  -5  15  18      635.01      638.83    195.63 o 
  -3  15  18      700.30      591.56    153.21 o 
  -1  15  18      913.36      813.41    133.51 o 
   1  15  18     1069.35     1383.38    137.49 o 
   3  15  18      878.19      829.63    130.60 o 
   5  15  18      605.25      498.13    142.83 o 
   7  15  18     1536.66     1336.69    161.85 o 
  -6  16  18      232.91      262.22    325.30 o 
  -4  16  18      611.70      475.36    200.75 o 
  -2  16  18     3433.68     3297.66    202.72 o 
   0  16  18     1719.49     1850.34    156.14 o 
   2  16  18     3078.19     2914.62    173.18 o 
   4  16  18      922.18      748.68    137.89 o 
   6  16  18      415.49      342.29    251.71 o 
  -3  17  18     3045.37     3530.41    387.77 o 
  -1  17  18     3758.93     3475.05    243.66 o 
   1  17  18     3276.89     2825.43    250.14 o 
   3  17  18     3302.45     3542.40    210.40 o 
   0   1  19    35286.15    34033.19    713.85 o 
  -1   2  19    19507.15    19875.18    330.56 o 
   1   2  19    19464.19    19933.24    380.41 o 
  -2   3  19    12378.19    11450.80    180.74 o 
   0   3  19     3971.92     4008.10     94.75 o 
   2   3  19    10854.05     9995.26    202.14 o 
  -3   4  19    14909.79    15112.66    288.08 o 
  -1   4  19     4925.99     5022.24    102.36 o 
   1   4  19     5738.28     5902.61    129.66 o 
   3   4  19    13187.94    13279.46    224.44 o 
  -4   5  19    23954.36    24095.31    485.69 o 
  -2   5  19    33186.07    31914.96    538.29 o 
   0   5  19     4694.56     5220.84    115.88 o 
   2   5  19    33727.17    32845.13    685.91 o 
   4   5  19    24530.27    25063.51    369.41 o 
  -5   6  19    12987.42    12413.45    261.20 o 
  -3   6  19    15267.24    16964.95    320.39 o 
  -1   6  19      635.96      725.04     59.60 o 
   1   6  19      427.13      454.16     45.84 o 
   3   6  19    15581.54    17283.58    294.63 o 
   5   6  19    12836.87    12044.45    211.74 o 
  -6   7  19     3638.63     4204.97    136.88 o 
  -4   7  19     2344.59     2343.50     91.52 o 
  -2   7  19     3701.05     3524.28     99.56 o 
   0   7  19      287.06      214.13     48.89 o 
   2   7  19     3637.95     3454.84    108.15 o 
   4   7  19     2730.92     2837.01     80.28 o 
   6   7  19     3277.45     3684.07    110.36 o 
  -7   8  19     3555.19     3592.18    159.07 o 
  -5   8  19     2872.48     3078.81    122.63 o 
  -3   8  19     4032.53     4177.17    120.85 o 
  -1   8  19    21561.14    22337.92    422.09 o 
   1   8  19    22190.79    23438.18    458.98 o 
   3   8  19     4400.90     4552.59    111.13 o 
   5   8  19     3125.85     3323.99    101.81 o 
   7   8  19     3707.52     3705.32    133.77 o 
  -8   9  19     8727.73     8536.75    259.94 o 
  -6   9  19     4292.94     4459.14    156.88 o 
  -4   9  19    10216.10    10102.39    242.42 o 
  -2   9  19    25679.97    24593.23    512.23 o 
   0   9  19     9271.70     9369.88    218.02 o 
   2   9  19    22600.31    21290.90    456.30 o 
   4   9  19    11176.18    10878.52    241.33 o 
   6   9  19     4008.15     4094.28    132.11 o 
   8   9  19    10074.03    10359.54    284.50 o 
  -9  10  19    10260.82     9300.74    246.83 o 
  -7  10  19     3098.37     3174.10    145.05 o 
  -5  10  19     3778.70     3408.81    138.71 o 
  -3  10  19      534.54      545.72     80.12 o 
  -1  10  19     3858.63     3996.45    172.12 o 
   1  10  19     4366.58     4372.35    144.21 o 
   3  10  19      592.00      608.69     76.97 o 
   5  10  19     3245.24     3016.89    116.53 o 
   7  10  19     2375.03     2456.82    139.23 o 
   9  10  19     9154.27     8496.62    278.98 o 
 -10  11  19     1357.85     1443.25    148.87 o 
  -8  11  19     3789.69     3861.53    226.76 o 
  -6  11  19     4019.64     4375.42    190.29 o 
  -4  11  19      382.83      304.30     98.80 o 
  -2  11  19     2331.75     2296.66    121.40 o 
   0  11  19     7084.32     6901.42    207.34 o 
   2  11  19     2203.66     2216.24    119.20 o 
   4  11  19      178.53      118.85     84.83 o 
   6  11  19     3814.52     3869.21    137.80 o 
   8  11  19     3818.58     4118.17    179.17 o 
  10  11  19     1395.40     1336.85    149.30 o 
 -11  12  19      291.89      200.34    195.28 o 
  -9  12  19     1446.90     1672.64    153.55 o 
  -7  12  19     2804.54     2812.66    179.83 o 
  -5  12  19     7544.80     7796.92    274.63 o 
  -3  12  19     2270.27     2476.12    156.28 o 
  -1  12  19      459.37      384.27     99.80 o 
   1  12  19      384.31      326.77     96.11 o 
   3  12  19     2383.05     2496.46    132.67 o 
   5  12  19     7679.66     7861.32    234.63 o 
   7  12  19     2929.85     2943.81    180.69 o 
   9  12  19     1777.14     1897.78    164.92 o 
  11  12  19      425.99      521.90    128.72 o 
 -10  13  19     1535.86     1362.09    188.61 o 
  -8  13  19     4432.67     4183.00    223.44 o 
  -6  13  19     8162.72     8559.21    345.13 o 
  -4  13  19     5303.13     5555.68    233.10 o 
  -2  13  19     4962.67     5044.00    190.36 o 
   0  13  19     4362.13     4740.22    180.27 o 
   2  13  19     5771.70     5812.96    196.50 o 
   4  13  19     5837.79     5601.55    197.86 o 
   6  13  19     7333.18     7266.35    261.40 o 
   8  13  19     4299.77     4791.01    233.87 o 
  10  13  19     1233.48     1103.80    157.36 o 
  -9  14  19     2949.04     3032.87    462.24 o 
  -7  14  19      678.67      565.90    195.30 o 
  -5  14  19     1915.94     1885.63    207.53 o 
  -3  14  19     3035.57     3346.83    190.24 o 
  -1  14  19     1058.55     1084.01    128.74 o 
   1  14  19     1331.91     1203.64    129.05 o 
   3  14  19     2665.52     2867.81    157.70 o 
   5  14  19     1582.04     1371.43    149.00 o 
   7  14  19      685.51      832.11    148.71 o 
   9  14  19     3261.39     3748.26    219.81 o 
  -8  15  19      733.16      502.48    253.82 o 
  -6  15  19      651.70      644.99    198.39 o 
  -4  15  19      595.62      383.44    193.18 o 
  -2  15  19     2066.00     2102.83    181.03 o 
   0  15  19      103.25       59.89    122.89 o 
   2  15  19     2756.22     2937.24    162.60 o 
   4  15  19      703.82      812.42    147.85 o 
   6  15  19      642.81      714.21    133.75 o 
  -5  16  19      992.14     1286.92    214.15 o 
  -3  16  19      340.19      266.38    155.03 o 
  -1  16  19     1528.92     1493.59    151.16 o 
   1  16  19     1700.94     1751.60    152.85 o 
   3  16  19      298.75      381.93    132.12 o 
   5  16  19      971.42     1135.44    168.20 o 
  -2  17  19     6557.76     5924.72    461.98 o 
   0  17  19      356.54      308.59    167.43 o 
   2  17  19     6137.53     5186.43    287.50 o 
   4  17  19     2768.51     2234.99    595.41 o 
   0   0  20    69514.27    70912.39   3267.57 o 
  -2   2  20    20287.96    21326.53    493.82 o 
   0   2  20    11015.06     9908.67    203.40 o 
   2   2  20    20083.36    21377.88    727.89 o 
  -1   3  20    30366.80    30303.35    425.41 o 
   1   3  20    28234.25    27924.72    510.44 o 
  -4   4  20   102958.52   103738.63   2757.59 o 
  -2   4  20    14818.34    15976.81    268.47 o 
   0   4  20     7504.27     7870.73    191.62 o 
   2   4  20    13509.63    14479.50    277.46 o 
   4   4  20   102650.60   103308.95   2065.02 o 
  -3   5  20     1477.22     1403.54     57.45 o 
  -1   5  20    10788.59     9863.19    174.30 o 
   1   5  20    11645.33    10825.62    219.39 o 
   3   5  20     1079.12      979.42     52.82 o 
  -6   6  20     7953.89     8367.49    277.28 o 
  -4   6  20    32036.59    32306.54    621.60 o 
  -2   6  20     1014.92     1072.59     52.36 o 
   0   6  20      468.09      375.93     45.80 o 
   2   6  20     1006.91     1191.52     72.21 o 
   4   6  20    31045.06    31525.21    526.06 o 
   6   6  20     8175.08     8131.01    236.31 o 
  -5   7  20     5109.74     5152.01    184.02 o 
  -3   7  20     7185.52     6445.21    154.68 o 
  -1   7  20     6208.69     6375.93    160.54 o 
   1   7  20     6489.62     6909.56    136.73 o 
   3   7  20     8503.78     7626.73    146.47 o 
   5   7  20     5433.27     5427.96    126.16 o 
  -8   8  20    20059.71    18996.19    716.42 o 
  -6   8  20     6549.51     6004.85    180.88 o 
  -4   8  20     1967.18     2478.20    109.46 o 
  -2   8  20    15737.65    16167.08    288.18 o 
   0   8  20    33882.42    31878.67    577.82 o 
   2   8  20    15574.12    15628.78    333.05 o 
   4   8  20     1929.02     2454.46     82.22 o 
   6   8  20     6117.43     5710.12    147.49 o 
   8   8  20    21293.63    20113.43    710.40 o 
  -7   9  20     5427.25     5208.00    180.64 o 
  -5   9  20     2695.84     2726.49    115.33 o 
  -3   9  20    19858.27    19215.86    354.37 o 
  -1   9  20      955.53     1210.99     81.75 o 
   1   9  20      750.52      709.73     73.93 o 
   3   9  20    17774.96    17304.63    379.69 o 
   5   9  20     3191.57     3180.47    113.24 o 
   7   9  20     4844.06     4928.88    168.65 o 
 -10  10  20     5004.36     4680.49    255.28 o 
  -8  10  20    13961.78    14332.29    359.98 o 
  -6  10  20      468.12      608.44    120.40 o 
  -4  10  20      714.06      822.89     98.74 o 
  -2  10  20     7501.31     7220.84    202.33 o 
   0  10  20    13250.44    13117.52    320.39 o 
   2  10  20     6597.13     6523.15    181.50 o 
   4  10  20      493.91      472.43     78.31 o 
   6  10  20      654.70      652.76     81.31 o 
   8  10  20    13372.91    13939.10    390.17 o 
  10  10  20     5353.33     5196.16    288.52 o 
  -9  11  20     2408.56     2172.35    156.47 o 
  -7  11  20     6571.24     6421.34    240.44 o 
  -5  11  20     4651.76     4961.12    179.94 o 
  -3  11  20     5954.98     6367.35    232.07 o 
  -1  11  20     1104.06      935.27    100.45 o 
   1  11  20     1143.62     1087.20    100.56 o 
   3  11  20     5904.66     6507.24    201.88 o 
   5  11  20     4687.55     5022.16    157.07 o 
   7  11  20     6009.91     5603.98    214.42 o 
   9  11  20     2303.55     2157.21    146.67 o 
 -12  12  20      429.06      341.69    342.93 o 
 -10  12  20     1733.78     1774.23    165.93 o 
  -8  12  20      840.23      826.66    136.53 o 
  -6  12  20    10898.64    10931.88    346.57 o 
  -4  12  20     4455.38     4978.48    203.92 o 
  -2  12  20     7383.65     7506.26    231.25 o 
   0  12  20     1120.49     1201.55    112.89 o 
   2  12  20     7967.46     8038.61    233.88 o 
   4  12  20     4117.71     4194.57    200.87 o 
   6  12  20    11313.09    11132.64    328.45 o 
   8  12  20      791.39      792.23    137.33 o 
  10  12  20     1853.62     1962.66    152.76 o 
  12  12  20      206.58      236.25    297.16 o 
 -11  13  20     2967.31     3104.01    247.35 o 
  -9  13  20     4442.91     3900.05    223.76 o 
  -7  13  20     5943.88     6440.97    304.25 o 
  -5  13  20      178.46       62.08    168.61 o 
  -3  13  20      353.29      423.46    135.11 o 
  -1  13  20     5628.24     5549.92    199.62 o 
   1  13  20     5956.12     5910.48    203.74 o 
   3  13  20      316.33      451.02    108.38 o 
   5  13  20      128.21      139.91    117.84 o 
   7  13  20     5686.08     5812.41    263.61 o 
   9  13  20     4285.25     4134.44    225.90 o 
  11  13  20     2605.33     2322.58    373.23 o 
 -10  14  20      210.14      146.93    255.36 o 
  -8  14  20      638.09      616.14    205.03 o 
  -6  14  20     5546.87     5914.09    293.14 o 
  -4  14  20     5830.19     5983.42    244.76 o 
  -2  14  20     2383.41     2567.76    155.96 o 
   0  14  20       82.08      114.06    116.06 o 
   2  14  20     2868.38     3014.65    158.09 o 
   4  14  20     5583.46     5673.69    330.07 o 
   6  14  20     4778.42     4764.24    213.88 o 
   8  14  20      662.85      606.15    148.04 o 
  -7  15  20     1253.43     1182.29    242.08 o 
  -5  15  20     2079.32     2043.53    226.74 o 
  -3  15  20     1964.63     1946.47    181.63 o 
  -1  15  20     2360.66     2453.39    162.05 o 
   1  15  20     2814.67     2848.53    164.77 o 
   3  15  20     2271.51     2229.82    154.49 o 
   5  15  20     2212.49     1979.17    169.92 o 
   7  15  20     1208.67     1288.99    168.74 o 
  -4  16  20      116.93      -69.73    194.20 o 
  -2  16  20     3488.07     3224.76    203.08 o 
   0  16  20      494.52      453.54    133.01 o 
   2  16  20     3337.05     3110.70    188.76 o 
   4  16  20      190.55      149.71    126.53 o 
   6  16  20     2394.60     2225.17    344.17 o 
  -1  17  20     1186.91      983.64    306.13 o 
   1  17  20     1573.97     1514.32    239.05 o 
   3  17  20     3468.08     3152.11    312.63 o 
   0   1  21    20552.29    20518.91    442.54 o 
  -1   2  21    24853.99    25547.62    422.86 o 
   1   2  21    25156.51    25761.88    611.78 o 
  -2   3  21    11658.79    12421.42    191.95 o 
   0   3  21    43080.27    43306.23    746.06 o 
   2   3  21    11258.14    12225.77    230.31 o 
  -3   4  21    49358.84    48557.03    944.99 o 
  -1   4  21    13597.78    12731.39    204.00 o 
   1   4  21    12717.99    11474.49    251.73 o 
   3   4  21    50457.44    50005.12    743.37 o 
  -4   5  21    25743.79    25922.48    502.31 o 
  -2   5  21     4413.09     4146.63    100.31 o 
   0   5  21     9074.72     8530.09    177.00 o 
   2   5  21     4775.13     4406.75    117.75 o 
   4   5  21    24542.79    24992.08    423.89 o 
  -5   6  21     1718.46     1947.81     82.02 o 
  -3   6  21     7321.38     7760.15    169.04 o 
  -1   6  21     5008.71     4566.76    120.23 o 
   1   6  21     4393.62     4065.21    105.83 o 
   3   6  21     7571.53     8113.57    157.36 o 
   5   6  21     1317.83     1532.61     63.20 o 
  -6   7  21     9211.21     8850.17    234.47 o 
  -4   7  21    10940.11    10916.04    243.57 o 
  -2   7  21     1582.43     1703.35     72.05 o 
   0   7  21    14757.50    14986.59    279.41 o 
   2   7  21     1427.14     1638.88     79.91 o 
   4   7  21    11170.17    11179.66    207.22 o 
   6   7  21     9368.60     8981.52    195.23 o 
  -7   8  21    13862.54    13908.76    386.52 o 
  -5   8  21     2218.58     2233.89    108.24 o 
  -3   8  21     7005.98     7755.41    192.80 o 
  -1   8  21    16842.29    17092.62    323.55 o 
   1   8  21    16464.06    16378.29    347.04 o 
   3   8  21     7301.29     8185.85    163.70 o 
   5   8  21     1484.49     1716.90     83.10 o 
   7   8  21    13526.91    14470.27    340.65 o 
  -8   9  21     8400.76     7568.17    234.97 o 
  -6   9  21     3485.67     3135.91    136.15 o 
  -4   9  21    13947.86    13126.98    294.73 o 
  -2   9  21     8987.83     8956.47    237.86 o 
   0   9  21     8068.21     8948.11    213.03 o 
   2   9  21     8946.65     9215.07    217.14 o 
   4   9  21    14134.22    13429.00    291.60 o 
   6   9  21     2914.39     2674.04    110.48 o 
   8   9  21     8445.82     7854.29    249.55 o 
  -9  10  21     5103.12     5104.42    178.11 o 
  -7  10  21     7235.90     7824.98    238.29 o 
  -5  10  21     5471.86     6080.61    193.00 o 
  -3  10  21     8628.77     8727.79    207.48 o 
  -1  10  21    16213.87    15993.14    379.91 o 
   1  10  21    16354.87    16252.42    345.96 o 
   3  10  21     7507.26     7383.40    201.18 o 
   5  10  21     4930.30     5298.16    164.57 o 
   7  10  21     6756.30     7565.89    222.54 o 
   9  10  21     5029.91     4816.99    198.76 o 
 -10  11  21     2145.41     2214.56    165.31 o 
  -8  11  21     5858.05     6274.81    248.32 o 
  -6  11  21     1799.20     1740.98    151.44 o 
  -4  11  21     2097.20     1936.03    129.20 o 
  -2  11  21     1104.35     1142.46    106.72 o 
   0  11  21     4381.82     4100.73    156.73 o 
   2  11  21     1185.47     1318.44    107.07 o 
   4  11  21     2630.32     2636.57    128.31 o 
   6  11  21     1984.28     1780.14    105.56 o 
   8  11  21     5866.56     6249.15    230.39 o 
  10  11  21     2524.62     2370.72    157.12 o 
 -11  12  21     2688.10     2737.47    236.29 o 
  -9  12  21     5340.46     4998.69    212.47 o 
  -7  12  21     8139.48     8158.04    292.34 o 
  -5  12  21     3868.00     3860.35    192.88 o 
  -3  12  21    11635.76    11434.72    370.81 o 
  -1  12  21     3888.78     3994.13    163.84 o 
   1  12  21     4371.55     4513.26    168.99 o 
   3  12  21    11241.05    10940.11    296.56 o 
   5  12  21     3788.72     3643.47    185.18 o 
   7  12  21     7761.62     7735.59    341.11 o 
   9  12  21     5175.05     5236.85    245.23 o 
  11  12  21     1913.60     1971.87    162.73 o 
 -10  13  21      796.83      759.01    182.89 o 
  -8  13  21     3260.49     3155.59    289.75 o 
  -6  13  21     2108.94     2213.62    234.59 o 
  -4  13  21     2821.47     3059.24    185.44 o 
  -2  13  21     1563.53     1665.95    131.42 o 
   0  13  21     7173.55     6964.47    228.20 o 
   2  13  21     1599.32     1710.85    131.29 o 
   4  13  21     3144.58     3172.61    155.04 o 
   6  13  21     2071.50     1938.88    136.36 o 
   8  13  21     3414.72     3627.36    213.44 o 
  10  13  21      658.19      614.44    150.33 o 
  -9  14  21     2677.24     2725.33    245.76 o 
  -7  14  21     4711.36     4518.69    278.94 o 
  -5  14  21     1669.13     2018.55    216.68 o 
  -3  14  21     3147.20     3382.89    202.58 o 
  -1  14  21     5279.70     5248.33    199.11 o 
   1  14  21     4934.23     4670.22    192.49 o 
   3  14  21     3808.92     4138.38    177.22 o 
   5  14  21     1111.21     1281.72    147.42 o 
   7  14  21     4667.67     4524.70    238.77 o 
   9  14  21     2267.95     2233.83    358.70 o 
  -6  15  21      714.01      560.48    197.42 o 
  -4  15  21     1100.89     1052.42    209.76 o 
  -2  15  21      854.45      963.87    164.02 o 
   0  15  21     1494.42     1323.53    142.28 o 
   2  15  21      960.43     1063.62    137.87 o 
   4  15  21     1043.48     1068.74    135.18 o 
   6  15  21      608.19      504.40    131.82 o 
  -3  16  21     3648.41     3915.76    221.43 o 
  -1  16  21      980.96     1004.41    165.04 o 
   1  16  21     1233.92     1214.04    143.87 o 
   3  16  21     3547.66     3717.46    186.83 o 
   5  16  21      803.81      584.96    189.06 o 
  -2  17  21      188.50      227.90    262.22 o 
   0  17  21      536.58      898.91    311.70 o 
   2  17  21      193.99       76.23    209.65 o 
  -1   1  22    32432.93    30569.14    880.88 o 
   1   1  22    35248.92    34018.17    882.92 o 
   0   2  22    17495.07    18023.45    349.71 o 
  -3   3  22    31348.75    32296.80    891.05 o 
  -1   3  22     3067.39     3512.33     75.43 o 
   1   3  22     2689.10     3045.14     86.84 o 
   3   3  22    32696.81    32556.10    666.33 o 
  -2   4  22    21963.72    22091.93    352.88 o 
   0   4  22    19199.89    19957.65    435.19 o 
   2   4  22    22162.86    22692.59    401.05 o 
  -5   5  22    26415.48    26109.36    725.24 o 
  -3   5  22    11538.86    10549.67    219.15 o 
  -1   5  22     3780.66     4199.67     93.88 o 
   1   5  22     3792.35     4198.25    129.29 o 
   3   5  22    10386.33     9356.88    182.78 o 
   5   5  22    25469.69    25691.88    559.24 o 
  -4   6  22     2561.98     2570.85     93.51 o 
  -2   6  22     4189.47     4297.61    104.92 o 
   0   6  22    10973.12    10022.06    197.49 o 
   2   6  22     3954.08     4244.63    136.52 o 
   4   6  22     2549.96     2434.69     78.72 o 
  -7   7  22    12656.75    13265.04    500.36 o 
  -5   7  22     3508.47     3415.36    129.38 o 
  -3   7  22      471.77      537.24     56.38 o 
  -1   7  22     5868.59     5808.33    148.81 o 
   1   7  22     5649.83     5794.26    126.89 o 
   3   7  22      536.55      655.77     57.33 o 
   5   7  22     3253.13     3346.36     96.90 o 
   7   7  22    11965.40    12357.07    396.85 o 
  -6   8  22     4120.39     4196.91    226.96 o 
  -4   8  22    18508.51    18648.39    430.19 o 
  -2   8  22     4064.61     3666.48    117.48 o 
   0   8  22       57.38      -16.12     55.39 o 
   2   8  22     3482.36     3240.84    123.19 o 
   4   8  22    18937.00    19182.57    331.55 o 
   6   8  22     3463.08     3559.82    114.08 o 
  -9   9  22    16047.69    15813.52    629.53 o 
  -7   9  22     3225.69     2917.46    144.06 o 
  -5   9  22     4449.06     4294.40    142.21 o 
  -3   9  22     7581.62     7803.02    195.27 o 
  -1   9  22    22473.09    22135.48    448.57 o 
   1   9  22    21827.49    21561.02    444.76 o 
   3   9  22     7136.16     7337.23    190.97 o 
   5   9  22     3992.65     4039.19    133.90 o 
   7   9  22     3275.84     3114.14    132.29 o 
   9   9  22    16277.96    16384.77    616.31 o 
  -8  10  22     1901.40     1924.93    143.53 o 
  -6  10  22    18972.72    18148.46    471.52 o 
  -4  10  22     5390.65     5240.92    178.89 o 
  -2  10  22    10057.82    10418.88    271.07 o 
   0  10  22       93.88       28.79     82.01 o 
   2  10  22    10525.61    10345.43    243.45 o 
   4  10  22     4639.72     4776.77    151.30 o 
   6  10  22    17753.01    16833.24    407.18 o 
   8  10  22     2231.69     2613.81    145.10 o 
 -11  11  22     7168.05     6841.85    657.41 o 
  -9  11  22     2993.71     2516.62    163.18 o 
  -7  11  22       70.48      102.95    133.14 o 
  -5  11  22      988.84      918.77    116.34 o 
  -3  11  22     2974.56     3565.12    173.88 o 
  -1  11  22     3526.90     3383.03    143.29 o 
   1  11  22     3486.50     3048.58    139.52 o 
   3  11  22     3344.54     3504.75    146.16 o 
   5  11  22     1447.90     1489.06    120.58 o 
   7  11  22       73.85       18.47     98.82 o 
   9  11  22     2669.59     2699.87    159.90 o 
  11  11  22     6479.71     6740.15    494.45 o 
 -10  12  22     1719.08     1638.59    167.88 o 
  -8  12  22     9758.19     9530.35    387.82 o 
  -6  12  22     1011.48     1100.84    152.90 o 
  -4  12  22     3451.17     3632.19    203.45 o 
  -2  12  22      881.15      821.74    112.22 o 
   0  12  22     7817.60     7931.50    246.40 o 
   2  12  22      591.70      476.74    104.38 o 
   4  12  22     3292.03     3186.68    151.32 o 
   6  12  22      990.85      895.02    109.77 o 
   8  12  22     9741.23     9744.23    354.49 o 
  10  12  22     1502.50     1407.11    146.14 o 
 -11  13  22      904.62      810.81    254.71 o 
  -9  13  22      510.89      313.59    170.63 o 
  -7  13  22     1182.13     1371.30    211.10 o 
  -5  13  22     8856.79     8666.87    361.18 o 
  -3  13  22     7574.38     7617.99    276.09 o 
  -1  13  22     2984.86     2904.32    150.96 o 
   1  13  22     2735.78     2607.56    147.15 o 
   3  13  22     7262.20     7493.34    239.03 o 
   5  13  22     8497.13     8650.80    323.17 o 
   7  13  22     1078.91     1117.84    153.77 o 
   9  13  22      471.08      424.79    142.71 o 
  -8  14  22     3847.13     3981.22    266.31 o 
  -6  14  22      854.99      956.19    204.59 o 
  -4  14  22      931.29      979.31    161.55 o 
  -2  14  22     2734.51     2597.40    158.26 o 
   0  14  22     6078.53     6106.61    219.21 o 
   2  14  22     2449.37     2667.82    153.44 o 
   4  14  22      848.84      913.81    131.97 o 
   6  14  22      879.59      823.54    134.53 o 
   8  14  22     3313.60     3336.82    215.59 o 
  -5  15  22     1801.69     2190.17    229.63 o 
  -3  15  22      246.99      160.85    156.52 o 
  -1  15  22      865.49      679.30    136.60 o 
   1  15  22     1007.31      920.06    136.17 o 
   3  15  22      370.85      360.28    127.62 o 
   5  15  22     1653.45     1769.50    167.89 o 
   7  15  22     4654.37     4399.01    405.08 o 
  -2  16  22      772.91      924.31    165.82 o 
   0  16  22       28.08      -29.74    128.77 o 
   2  16  22      652.27      537.65    137.18 o 
   4  16  22     1057.95      969.57    180.82 o 
   1  17  22     2078.94     2129.93    337.36 o 
   0   1  23      917.66      995.03     60.93 o 
  -1   2  23    12075.17    11112.16    201.04 o 
   1   2  23    12426.36    11651.72    262.75 o 
  -2   3  23    10177.46    10331.69    173.57 o 
   0   3  23    16647.00    17422.52    317.17 o 
   2   3  23     9443.74     9854.98    197.16 o 
  -3   4  23     1477.09     1438.58     71.22 o 
  -1   4  23    16575.60    16005.88    259.72 o 
   1   4  23    16213.43    15967.90    319.36 o 
   3   4  23     1366.54     1405.37     56.38 o 
  -4   5  23     4989.85     5193.22    143.68 o 
  -2   5  23    18816.85    17951.12    336.06 o 
   0   5  23    16744.52    15909.36    293.08 o 
   2   5  23    18768.36    17671.22    396.48 o 
   4   5  23     5229.25     5394.26    113.65 o 
  -5   6  23    10599.17    10554.83    235.48 o 
  -3   6  23     2183.68     2243.94     88.06 o 
  -1   6  23     8551.57     7407.41    180.50 o 
   1   6  23     9236.64     8141.60    164.64 o 
   3   6  23     2339.02     2227.56     81.34 o 
   5   6  23    10002.37    10265.46    201.47 o 
  -6   7  23     6746.93     6147.59    183.17 o 
  -4   7  23    11632.41    11402.33    285.81 o 
  -2   7  23     2990.04     3085.59     94.43 o 
   0   7  23      785.78      868.93     59.95 o 
   2   7  23     2971.85     3070.62    132.78 o 
   4   7  23    12227.50    11976.00    220.70 o 
   6   7  23     5710.32     5487.07    160.19 o 
  -7   8  23      856.37      856.14    117.70 o 
  -5   8  23    20080.11    20492.02    472.81 o 
  -3   8  23     9611.69     9868.81    250.05 o 
  -1   8  23     1733.04     1596.95     78.32 o 
   1   8  23     1645.50     1527.55     85.53 o 
   3   8  23     9196.64     9611.62    190.96 o 
   5   8  23    20751.50    21285.32    398.55 o 
   7   8  23      517.88      564.37     86.72 o 
  -8   9  23     2264.66     2434.06    143.84 o 
  -6   9  23    15105.59    15638.18    353.51 o 
  -4   9  23    12994.70    12477.61    282.61 o 
  -2   9  23    14084.07    14107.02    324.91 o 
   0   9  23     3584.26     3406.77    120.69 o 
   2   9  23    13080.17    12638.72    290.54 o 
   4   9  23    12706.47    12368.56    278.58 o 
   6   9  23    12936.00    13013.04    308.05 o 
   8   9  23     2653.07     3119.78    151.07 o 
  -9  10  23     4944.11     4867.75    222.51 o 
  -7  10  23     1371.77     1121.83    142.46 o 
  -5  10  23     2853.34     3009.65    138.64 o 
  -3  10  23     1373.75     1474.15    126.04 o 
  -1  10  23     3273.81     3509.55    140.95 o 
   1  10  23     3152.58     3451.08    125.22 o 
   3  10  23      932.46      959.48     88.49 o 
   5  10  23     2359.98     2551.29    125.82 o 
   7  10  23     1432.51     1358.78    109.05 o 
   9  10  23     3957.78     4309.37    192.33 o 
 -10  11  23     3782.64     3811.54    228.13 o 
  -8  11  23      218.78      214.85    146.05 o 
  -6  11  23     1202.61     1118.18    146.62 o 
  -4  11  23      101.86       37.58    102.75 o 
  -2  11  23    11297.67    10992.53    289.97 o 
   0  11  23      119.25       92.02     92.14 o 
   2  11  23    11060.26    10919.13    288.14 o 
   4  11  23      163.75       82.73     91.22 o 
   6  11  23     1194.95     1175.96    100.08 o 
   8  11  23      204.34      301.88    109.58 o 
  10  11  23     3325.83     3126.21    178.03 o 
 -11  12  23     2288.22     2738.93    205.79 o 
  -9  12  23     2999.83     2807.19    180.75 o 
  -7  12  23     2059.98     2157.33    181.47 o 
  -5  12  23      418.96      231.68    140.15 o 
  -3  12  23      943.11      863.64    138.12 o 
  -1  12  23     2214.14     2397.92    139.83 o 
   1  12  23     2815.06     2915.85    143.13 o 
   3  12  23      893.89      759.96    110.16 o 
   5  12  23      566.17      475.55    118.79 o 
   7  12  23     2267.64     2460.83    176.85 o 
   9  12  23     3075.74     3396.19    204.31 o 
  11  12  23     2207.87     1630.54    348.80 o 
 -10  13  23     2211.32     1972.28    231.32 o 
  -8  13  23     3835.83     3719.45    219.15 o 
  -6  13  23     8582.57     8441.89    353.54 o 
  -4  13  23     1786.44     1850.38    166.13 o 
  -2  13  23    13483.16    14048.42    353.03 o 
   0  13  23     3692.03     3551.04    164.22 o 
   2  13  23    12629.54    12801.71    345.21 o 
   4  13  23     1881.34     1760.22    133.36 o 
   6  13  23     7989.83     7500.10    242.94 o 
   8  13  23     3717.68     3766.41    219.18 o 
  10  13  23     1802.56     1939.76    345.71 o 
  -9  14  23     2367.67     1891.21    444.35 o 
  -7  14  23     3666.84     3390.93    257.13 o 
  -5  14  23     1186.39     1259.39    209.63 o 
  -3  14  23      175.66      175.80    147.48 o 
  -1  14  23     1547.39     1544.40    141.63 o 
   1  14  23     1474.86     1604.01    139.61 o 
   3  14  23      217.50      187.66    118.14 o 
   5  14  23     1233.04     1307.39    155.46 o 
   7  14  23     3598.19     3591.70    241.56 o 
  -6  15  23     2056.86     2017.74    284.50 o 
  -4  15  23      438.67      599.64    204.16 o 
  -2  15  23     2656.82     2594.68    194.26 o 
   0  15  23      107.56       52.52    127.74 o 
   2  15  23     3146.08     3210.28    172.15 o 
   4  15  23      509.88      480.21    142.43 o 
   6  15  23     1766.30     1845.14    298.40 o 
  -3  16  23     1112.05     1029.71    308.30 o 
  -1  16  23      338.92      366.54    136.88 o 
   1  16  23      347.84      233.97    158.99 o 
   3  16  23     1254.86     1306.69    188.22 o 
   5  16  23     2453.10     2565.01    358.70 o 
   0   0  24     3442.84     3609.88    259.44 o 
  -2   2  24    21918.34    20928.35    483.53 o 
   0   2  24      207.22      274.86     42.23 o 
   2   2  24    21253.58    20013.83    708.76 o 
  -1   3  24    54385.42    53705.62    793.39 o 
   1   3  24    51563.11    51401.06    905.18 o 
  -4   4  24    23850.15    22713.32    657.37 o 
  -2   4  24      687.81      799.69     53.05 o 
   0   4  24     2201.23     2353.32     92.09 o 
   2   4  24      410.47      402.94     51.06 o 
   4   4  24    24872.72    23625.58    491.45 o 
  -3   5  24      446.27      506.49     59.79 o 
  -1   5  24    32296.03    32579.29    541.37 o 
   1   5  24    33016.78    33627.24    705.95 o 
   3   5  24      322.14      312.43     51.28 o 
  -6   6  24    13218.07    12841.25    391.81 o 
  -4   6  24     1907.98     1699.45     82.59 o 
  -2   6  24     2980.95     3054.20     95.58 o 
   0   6  24     1355.62     1464.56     66.92 o 
   2   6  24     2727.62     3034.33    115.35 o 
   4   6  24     1744.20     1610.49     69.91 o 
   6   6  24    12204.35    12206.53    389.76 o 
  -5   7  24    22177.45    21978.80    510.52 o 
  -3   7  24    15709.17    15298.76    318.27 o 
  -1   7  24     3104.10     3202.66    104.53 o 
   1   7  24     2816.42     2869.12     90.94 o 
   3   7  24    14995.35    14757.37    268.77 o 
   5   7  24    23451.71    23602.27    430.71 o 
  -8   8  24      462.86      385.19    170.21 o 
  -6   8  24     9628.96    10582.16    301.47 o 
  -4   8  24      352.33      275.80     84.50 o 
  -2   8  24     8303.05     8265.05    245.88 o 
   0   8  24     1212.60     1380.07     76.02 o 
   2   8  24     7931.82     8055.09    199.70 o 
   4   8  24      348.28      234.91     61.17 o 
   6   8  24     8710.94     9708.10    236.89 o 
   8   8  24      622.74      895.84    152.19 o 
  -7   9  24     3971.37     4111.52    165.99 o 
  -5   9  24    12120.47    12150.99    280.88 o 
  -3   9  24    21162.15    21166.09    466.94 o 
  -1   9  24     3330.38     3287.79    117.59 o 
   1   9  24     3186.84     3279.90    118.71 o 
   3   9  24    19408.76    19694.25    353.42 o 
   5   9  24    11680.04    12018.89    301.32 o 
   7   9  24     3547.33     3918.41    205.78 o 
 -10  10  24     3672.61     3351.46    232.68 o 
  -8  10  24     2754.32     2531.59    154.28 o 
  -6  10  24      185.33       75.20    122.35 o 
  -4  10  24      704.14      571.29    102.94 o 
  -2  10  24     8903.47     8868.23    276.86 o 
   0  10  24     3193.70     3736.31    146.97 o 
   2  10  24     8566.18     8656.28    219.20 o 
   4  10  24      436.64      570.40     84.75 o 
   6  10  24      237.37      203.15     89.02 o 
   8  10  24     2588.76     2564.86    150.85 o 
  10  10  24     2856.11     2958.00    241.28 o 
  -9  11  24     2125.77     1911.68    157.74 o 
  -7  11  24     3946.28     4008.48    201.33 o 
  -5  11  24     1248.56     1238.86    144.47 o 
  -3  11  24       60.94       88.69    118.41 o 
  -1  11  24     9811.27     9596.96    261.13 o 
   1  11  24     9448.95     8992.42    257.93 o 
   3  11  24       23.65       50.64     91.59 o 
   5  11  24     1047.83      996.38    107.34 o 
   7  11  24     3547.84     3335.62    176.93 o 
   9  11  24     1784.19     1865.41    148.30 o 
 -10  12  24     3726.16     3465.54    199.66 o 
  -8  12  24      960.11     1117.24    198.70 o 
  -6  12  24     5548.83     5449.33    234.57 o 
  -4  12  24      414.06      482.02    138.44 o 
  -2  12  24    10276.76    10250.91    325.17 o 
   0  12  24        7.11       31.19    102.67 o 
   2  12  24    10725.32    10268.53    364.34 o 
   4  12  24      475.14      410.46    108.48 o 
   6  12  24     5350.64     5098.84    212.10 o 
   8  12  24      933.23     1010.30    148.56 o 
  10  12  24     4037.91     3991.00    279.18 o 
  -9  13  24     4048.56     3610.25    230.11 o 
  -7  13  24     3802.13     3649.26    255.43 o 
  -5  13  24     2096.90     2437.45    221.02 o 
  -3  13  24     2004.57     2197.85    171.54 o 
  -1  13  24     8355.92     8269.85    251.94 o 
   1  13  24     7835.88     7529.52    244.32 o 
   3  13  24     1867.22     1964.51    138.84 o 
   5  13  24     2171.64     2225.47    162.29 o 
   7  13  24     3429.78     3397.39    212.30 o 
   9  13  24     4121.67     4344.10    232.44 o 
  -8  14  24     2327.24     2011.20    292.36 o 
  -6  14  24     4591.87     4709.54    387.59 o 
  -4  14  24      762.57      966.77    203.66 o 
  -2  14  24     2254.35     2304.11    181.79 o 
   0  14  24      968.07      933.89    131.48 o 
   2  14  24     2451.23     2240.61    151.03 o 
   4  14  24      706.84      743.06    139.18 o 
   6  14  24     4323.03     4104.67    285.06 o 
   8  14  24     2533.47     2671.69    329.94 o 
  -5  15  24     1967.23     2046.94    237.97 o 
  -3  15  24     1781.26     1731.00    177.50 o 
  -1  15  24      796.52      718.34    158.33 o 
   1  15  24      588.38      595.02    135.06 o 
   3  15  24     1918.19     1893.69    151.00 o 
   5  15  24     2263.95     2293.03    177.38 o 
  -2  16  24     1833.51     1632.39    310.15 o 
   0  16  24      331.28      286.59    173.13 o 
   2  16  24     2045.41     1677.76    175.82 o 
   4  16  24      315.10      322.17    228.58 o 
   0   1  25      107.52      143.86     53.14 o 
  -1   2  25    15398.16    16785.96    297.32 o 
   1   2  25    13828.30    14970.37    315.93 o 
  -2   3  25     3710.17     3669.86     90.75 o 
   0   3  25    32961.43    33963.65    594.93 o 
   2   3  25     2767.00     2760.91     90.43 o 
  -3   4  25     1484.10     1355.72     75.63 o 
  -1   4  25    26024.04    25488.55    441.87 o 
   1   4  25    24442.37    23514.54    469.35 o 
   3   4  25     1969.10     1838.27     63.46 o 
  -4   5  25     1737.27     1718.72     82.72 o 
  -2   5  25     8794.42     9138.75    197.74 o 
   0   5  25    19015.63    19001.64    347.07 o 
   2   5  25     9068.48     9905.27    235.19 o 
   4   5  25     1687.20     1673.67     65.54 o 
  -5   6  25     2688.44     2760.41    104.76 o 
  -3   6  25      655.35      516.80     65.85 o 
  -1   6  25     3920.24     3619.37    114.12 o 
   1   6  25     4319.04     4136.85    108.32 o 
   3   6  25      601.05      595.09     62.49 o 
   5   6  25     2789.12     2830.98     96.30 o 
  -6   7  25    16245.65    15932.76    374.10 o 
  -4   7  25    15826.41    16271.73    371.65 o 
  -2   7  25     2652.51     2839.88    106.18 o 
   0   7  25      466.23      489.45     59.28 o 
   2   7  25     2645.36     2852.77    104.88 o 
   4   7  25    15295.25    15660.70    284.40 o 
   6   7  25    15995.66    15635.19    336.93 o 
  -7   8  25     2539.38     2251.92    147.65 o 
  -5   8  25     6221.10     5815.65    179.95 o 
  -3   8  25    13833.32    13162.06    319.13 o 
  -1   8  25     6324.67     6003.45    175.15 o 
   1   8  25     6045.71     5359.40    157.89 o 
   3   8  25    14022.55    13033.64    243.70 o 
   5   8  25     5202.86     4961.93    143.52 o 
   7   8  25     2618.43     2387.26    120.63 o 
  -8   9  25      511.94      430.92    132.39 o 
  -6   9  25      928.15      871.93    122.46 o 
  -4   9  25    10203.66    10601.59    253.33 o 
  -2   9  25     6018.53     5628.78    199.97 o 
   0   9  25      952.02     1237.67     87.85 o 
   2   9  25     4642.77     4635.99    149.25 o 
   4   9  25     9875.03    10487.32    248.96 o 
   6   9  25      317.04      318.64     86.82 o 
   8   9  25      538.92      460.69    106.85 o 
  -9  10  25     1326.38     1257.51    130.70 o 
  -7  10  25      228.49      228.15    131.81 o 
  -5  10  25     2128.31     2117.98    130.44 o 
  -3  10  25     3839.23     4017.73    180.06 o 
  -1  10  25     3241.55     3235.07    162.24 o 
   1  10  25     3143.74     2979.87    122.05 o 
   3  10  25     3839.97     3945.95    137.84 o 
   5  10  25     1771.04     1639.88    115.34 o 
   7  10  25      271.63      192.74     96.92 o 
   9  10  25      884.96      778.98    123.68 o 
 -10  11  25     1442.29     1530.16    163.58 o 
  -8  11  25     4317.70     4361.21    220.43 o 
  -6  11  25      931.34      966.52    148.23 o 
  -4  11  25     2818.94     3026.88    171.65 o 
  -2  11  25      721.45      605.88    147.69 o 
   0  11  25    12528.74    12417.05    319.69 o 
   2  11  25      885.77      856.82    106.33 o 
   4  11  25     2778.58     2981.82    141.87 o 
   6  11  25      900.47      922.09    107.87 o 
   8  11  25     4371.36     4667.51    242.49 o 
  10  11  25     1605.91     1581.55    150.09 o 
 -11  12  25     2755.93     2339.32    286.62 o 
  -9  12  25     1649.84     1782.09    164.81 o 
  -7  12  25     1226.24     1129.15    168.52 o 
  -5  12  25      676.26      592.95    149.28 o 
  -3  12  25     2126.44     2252.76    169.10 o 
  -1  12  25     9244.97     9473.62    303.10 o 
   1  12  25     8848.37     8728.62    261.96 o 
   3  12  25     2252.23     2622.49    141.76 o 
   5  12  25      682.91      574.80    124.87 o 
   7  12  25     1159.35     1334.65    152.55 o 
   9  12  25     1747.36     1988.08    179.49 o 
  11  12  25     2520.83     2519.24    371.07 o 
 -10  13  25     1744.69     1279.09    276.07 o 
  -8  13  25     3851.08     3794.19    269.82 o 
  -6  13  25     2258.08     1747.48    183.60 o 
  -4  13  25      553.87      488.97    151.20 o 
  -2  13  25     5031.59     5841.14    239.09 o 
   0  13  25     7003.77     7166.96    238.05 o 
   2  13  25     5395.34     5361.35    202.81 o 
   4  13  25      458.96      530.19    127.32 o 
   6  13  25     1977.73     1736.77    152.95 o 
   8  13  25     3714.91     4249.09    232.59 o 
  -7  14  25     2326.46     2001.63    290.44 o 
  -5  14  25      760.76      569.73    200.97 o 
  -3  14  25     1761.02     1697.27    174.26 o 
  -1  14  25     2110.73     2051.20    180.31 o 
   1  14  25     1946.43     2143.42    152.56 o 
   3  14  25     1792.44     2044.12    157.41 o 
   5  14  25      488.73      502.54    140.77 o 
   7  14  25     3040.85     3210.57    209.49 o 
  -4  15  25     1095.83      942.24    214.10 o 
  -2  15  25       39.96      -30.74    148.56 o 
   0  15  25      218.33      186.68    129.20 o 
   2  15  25       48.57      -53.84    123.65 o 
   4  15  25     1134.86      916.25    149.68 o 
   6  15  25     1382.13     1457.37    299.33 o 
  -1  16  25     2582.03     2500.69    349.42 o 
   1  16  25     2382.86     2227.06    262.94 o 
   3  16  25      659.49      468.82    218.09 o 
  -1   1  26     4211.64     4126.18    168.56 o 
   1   1  26     4108.21     4122.88    326.23 o 
   0   2  26    24937.40    23556.92    454.59 o 
  -3   3  26     1670.43     1409.37    107.81 o 
  -1   3  26     4083.66     4109.08    102.27 o 
   1   3  26     3926.02     4101.87    116.97 o 
   3   3  26     1114.62      938.62     71.70 o 
  -2   4  26     6698.90     6132.84    129.69 o 
   0   4  26    57376.88    55465.68   1123.17 o 
   2   4  26     6046.58     5452.71    134.66 o 
  -5   5  26     7171.14     7321.06    250.44 o 
  -3   5  26     4255.58     3938.88    122.03 o 
  -1   5  26      206.48      286.84     54.86 o 
   1   5  26      317.32      470.85     66.57 o 
   3   5  26     4075.44     3739.09    100.68 o 
   5   5  26     6149.43     6305.71    208.67 o 
  -4   6  26     7779.93     7573.87    187.80 o 
  -2   6  26     2246.05     2279.59     89.12 o 
   0   6  26    15682.75    15235.92    310.77 o 
   2   6  26     2874.41     3047.74    112.67 o 
   4   6  26     7775.89     7376.90    157.10 o 
  -7   7  26     7056.02     6414.63    357.15 o 
  -5   7  26     2643.70     2612.44    120.21 o 
  -3   7  26     1247.44     1376.08     85.01 o 
  -1   7  26      703.64      655.55     83.12 o 
   1   7  26     1010.59     1110.03     70.50 o 
   3   7  26     1323.01     1271.12     71.15 o 
   5   7  26     2525.42     2565.01     98.01 o 
   7   7  26     6673.75     6257.61    252.28 o 
  -6   8  26     1347.99     1355.94    128.96 o 
  -4   8  26    26829.73    27136.94    581.50 o 
  -2   8  26     6352.32     6273.22    207.20 o 
   0   8  26     2244.47     1991.16     87.77 o 
   2   8  26     5898.79     5754.56    165.22 o 
   4   8  26    25411.48    25495.80    445.37 o 
   6   8  26     1395.21     1317.34     93.64 o 
  -9   9  26       46.89       46.17    195.73 o 
  -7   9  26      329.66      372.09    127.01 o 
  -5   9  26     1528.37     1592.72    116.48 o 
  -3   9  26     7369.28     6718.72    235.95 o 
  -1   9  26     1123.00     1149.90    101.25 o 
   1   9  26      784.83      800.25     83.31 o 
   3   9  26     7302.50     6921.26    173.25 o 
   5   9  26     1344.32     1414.69     95.97 o 
   7   9  26      269.97      286.35     93.39 o 
   9   9  26      181.01       93.32    145.89 o 
  -8  10  26       64.58       17.41    137.91 o 
  -6  10  26     2308.30     2472.43    167.99 o 
  -4  10  26     3532.31     3463.47    154.19 o 
  -2  10  26     2554.34     2463.18    156.92 o 
   0  10  26     3199.28     3516.21    146.89 o 
   2  10  26     3219.00     3231.47    125.32 o 
   4  10  26     3184.58     3279.43    130.55 o 
   6  10  26     2429.29     2793.06    149.22 o 
   8  10  26       22.88       17.57    106.34 o 
 -11  11  26     5639.68     5397.65    364.73 o 
  -9  11  26     1071.09      852.01    146.14 o 
  -7  11  26      114.89        8.25    143.72 o 
  -5  11  26      280.13      287.73    136.28 o 
  -3  11  26     4676.71     4788.24    208.08 o 
  -1  11  26     1071.03     1221.13    139.84 o 
   1  11  26      710.32      765.06    108.78 o 
   3  11  26     4914.61     4838.58    177.94 o 
   5  11  26      267.04      290.42    100.95 o 
   7  11  26      105.07       60.26    108.52 o 
   9  11  26      665.65      537.40    129.68 o 
  11  11  26     5527.50     6476.38    478.06 o 
 -10  12  26     1820.99     1689.80    174.90 o 
  -8  12  26     4566.21     4502.99    234.60 o 
  -6  12  26     1261.60     1445.04    217.24 o 
  -4  12  26      754.07      702.38    145.28 o 
  -2  12  26     2059.13     2368.99    244.99 o 
   0  12  26    14392.47    14430.40    414.65 o 
   2  12  26     2458.02     2484.77    153.36 o 
   4  12  26      715.68      517.09    124.70 o 
   6  12  26      938.88      962.93    133.14 o 
   8  12  26     4385.65     4429.89    235.09 o 
  10  12  26     2597.42     2924.77    199.22 o 
  -9  13  26       43.52       33.18    186.52 o 
  -7  13  26     2856.24     2759.17    209.01 o 
  -5  13  26      600.80      548.48    193.54 o 
  -3  13  26     2804.04     2674.18    184.56 o 
  -1  13  26     3715.35     4264.47    238.38 o 
   1  13  26     3617.74     3887.03    175.35 o 
   3  13  26     2746.65     2512.17    161.79 o 
   5  13  26      505.29      434.36    132.48 o 
   7  13  26     3189.35     3287.33    204.20 o 
   9  13  26       31.06      -36.18    213.98 o 
  -6  14  26     1246.72     1276.51    215.74 o 
  -4  14  26      516.81      357.79    194.03 o 
  -2  14  26     1597.60     1838.85    177.83 o 
   0  14  26     7307.41     7539.05    288.65 o 
   2  14  26     1700.41     1633.63    146.88 o 
   4  14  26      474.56      425.63    137.54 o 
   6  14  26     1282.03     1211.23    163.73 o 
  -3  15  26      501.33      527.36    161.81 o 
  -1  15  26      412.82      399.10    156.09 o 
   1  15  26      674.36      739.51    163.69 o 
   3  15  26      634.59      529.49    133.08 o 
   5  15  26     1696.59     1569.17    189.80 o 
  -2  16  26     1549.83     1595.90    317.88 o 
   2  16  26     1508.07     1562.87    283.71 o 
   0   1  27    17815.91    16778.25    420.11 o 
  -1   2  27     7397.78     8165.69    159.36 o 
   1   2  27     7401.04     8275.40    203.28 o 
  -2   3  27      476.58      372.39     52.35 o 
   0   3  27    27595.94    25726.24    496.21 o 
   2   3  27      384.56      397.21     53.68 o 
  -3   4  27     6584.40     6822.78    169.71 o 
  -1   4  27    12345.54    13024.27    246.64 o 
   1   4  27    11269.72    11924.29    285.16 o 
   3   4  27     6366.36     6565.02    132.35 o 
  -4   5  27     3018.29     3359.55    112.94 o 
  -2   5  27       39.91      159.87     57.85 o 
   0   5  27    17192.35    16347.38    331.23 o 
   2   5  27        4.88       75.88     63.48 o 
   4   5  27     2533.52     2808.88     89.74 o 
  -5   6  27     1910.20     1779.32     92.00 o 
  -3   6  27     2774.67     2490.59    103.16 o 
  -1   6  27     6056.79     6472.72    162.96 o 
   1   6  27     5837.67     6224.38    147.82 o 
   3   6  27     3193.46     3002.77    111.37 o 
   5   6  27     1572.78     1409.26     81.11 o 
  -6   7  27     2216.52     2316.02    121.89 o 
  -4   7  27    16453.77    17063.96    400.49 o 
  -2   7  27     2133.68     2039.44    120.67 o 
   0   7  27      968.41     1032.48     79.03 o 
   2   7  27     2023.04     2078.20    105.39 o 
   4   7  27    17244.04    17238.09    307.57 o 
   6   7  27     2213.64     2336.13    108.21 o 
  -7   8  27     2651.79     2501.46    157.46 o 
  -5   8  27     5496.37     5186.39    174.22 o 
  -3   8  27    20523.37    20298.84    466.10 o 
  -1   8  27     5168.56     5365.47    175.63 o 
   1   8  27     5797.03     5852.79    162.97 o 
   3   8  27    20666.75    20454.55    357.95 o 
   5   8  27     5406.46     4784.58    140.62 o 
   7   8  27     2386.25     2630.29    119.21 o 
  -8   9  27      205.69       86.21    134.36 o 
  -6   9  27     1319.29     1296.24    159.46 o 
  -4   9  27     5026.85     5580.58    208.93 o 
  -2   9  27      736.40      776.72    118.06 o 
   0   9  27      720.04      393.28     94.60 o 
   2   9  27     1093.57     1100.82     90.72 o 
   4   9  27     5268.35     5350.20    166.23 o 
   6   9  27     1177.76     1079.26    105.33 o 
   8   9  27      307.17      331.01    108.50 o 
  -9  10  27      289.08      187.51    137.27 o 
  -7  10  27      845.56      810.11    146.68 o 
  -5  10  27     3312.95     3342.74    159.52 o 
  -3  10  27     4193.64     4652.13    189.04 o 
  -1  10  27     1030.80      715.92    124.09 o 
   1  10  27      575.12      491.96     87.94 o 
   3  10  27     3331.96     3514.64    137.53 o 
   5  10  27     3730.87     3739.84    151.70 o 
   7  10  27     1023.68      981.93    111.89 o 
   9  10  27      525.72      746.63    126.91 o 
 -10  11  27      796.92      777.59    154.91 o 
  -8  11  27     2063.03     1906.86    178.96 o 
  -6  11  27     2624.32     2810.34    186.83 o 
  -4  11  27     1745.08     1691.19    155.64 o 
  -2  11  27     1569.72     1735.14    150.85 o 
   0  11  27     2136.11     2432.37    168.76 o 
   2  11  27     1377.45     1532.07    138.95 o 
   4  11  27     2075.72     2031.90    144.54 o 
   6  11  27     2752.17     2824.61    145.30 o 
   8  11  27     1837.01     1848.81    150.24 o 
  10  11  27      504.38      652.57    135.11 o 
  -9  12  27     1992.95     1644.73    164.01 o 
  -7  12  27     1932.80     2044.18    189.93 o 
  -5  12  27     2072.70     1909.04    207.56 o 
  -3  12  27     4373.06     4827.71    221.54 o 
  -1  12  27     5849.60     6324.45    245.16 o 
   1  12  27     5642.14     5859.16    298.93 o 
   3  12  27     4727.20     5259.39    251.19 o 
   5  12  27     2038.23     2051.07    155.49 o 
   7  12  27     1923.03     2116.12    181.20 o 
   9  12  27     1883.30     1963.17    180.28 o 
  -8  13  27     1599.99     1522.53    226.47 o 
  -6  13  27     1729.86     1455.05    213.39 o 
  -4  13  27      126.57      159.15    151.76 o 
  -2  13  27     1779.16     1751.02    168.31 o 
   0  13  27     3982.43     4237.19    213.43 o 
   2  13  27     1513.07     1321.77    133.48 o 
   4  13  27      101.15        8.95    127.02 o 
   6  13  27     1604.54     1573.48    154.77 o 
   8  13  27     2055.22     2128.17    187.11 o 
  -5  14  27     2318.13     2349.08    236.57 o 
  -3  14  27     4034.99     4195.33    223.96 o 
  -1  14  27     2850.19     2731.50    197.10 o 
   1  14  27     3104.14     3514.16    200.44 o 
   3  14  27     4328.24     4141.45    185.69 o 
   5  14  27     2607.61     2652.34    181.50 o 
   7  14  27     4085.90     3689.04    372.31 o 
  -2  15  27      398.43      519.10    178.53 o 
   0  15  27       28.92       31.75    146.96 o 
   2  15  27      539.05      424.66    131.59 o 
   4  15  27      747.15      598.91    169.30 o 
   0   0  28    12833.62    13111.70    679.67 o 
  -2   2  28     2880.14     3703.73    140.15 o 
   0   2  28      637.59     1148.44     70.03 o 
   2   2  28     3296.72     4288.07    212.47 o 
  -1   3  28    23373.46    21662.28    369.54 o 
   1   3  28    24600.04    23252.28    481.37 o 
  -4   4  28      538.89      468.82     96.10 o 
  -2   4  28     8992.82     8537.22    175.62 o 
   0   4  28     1974.93     2163.31     83.02 o 
   2   4  28     7628.93     7407.80    170.48 o 
   4   4  28      225.51      166.97     70.09 o 
  -3   5  28     2737.54     3030.16    112.10 o 
  -1   5  28    12698.69    12013.61    295.25 o 
   1   5  28    11330.96    11088.44    314.38 o 
   3   5  28     3365.32     3615.69    104.68 o 
  -6   6  28     3305.55     3155.45    175.66 o 
  -4   6  28      752.32      719.57     78.59 o 
  -2   6  28      277.36      358.22     75.91 o 
   0   6  28     1996.87     1983.97     90.25 o 
   2   6  28      293.84      316.77     73.65 o 
   4   6  28     1156.09     1007.42     68.65 o 
   6   6  28     4438.94     4003.33    184.74 o 
  -5   7  28     8682.90     8361.65    244.41 o 
  -3   7  28    13942.97    14150.28    300.73 o 
  -1   7  28      615.61      597.08     84.06 o 
   1   7  28      608.55      589.32     74.96 o 
   3   7  28    13259.28    13289.23    253.68 o 
   5   7  28     9421.07     9460.16    205.58 o 
  -8   8  28     3942.48     4418.69    288.62 o 
  -6   8  28     3265.80     3386.76    174.68 o 
  -4   8  28       13.77       32.08     89.80 o 
  -2   8  28     6272.24     6218.51    224.59 o 
   0   8  28     6533.02     7379.16    238.60 o 
   2   8  28     6924.56     7154.79    184.82 o 
   4   8  28       10.81      -11.33     65.46 o 
   6   8  28     3847.13     3858.93    135.20 o 
   8   8  28     4180.96     4506.30    286.50 o 
  -7   9  28     2393.81     2378.81    165.79 o 
  -5   9  28     7382.85     7547.64    231.60 o 
  -3   9  28     4035.60     4404.67    216.45 o 
  -1   9  28     1924.46     2024.81    121.37 o 
   1   9  28     1719.42     1940.05    119.23 o 
   3   9  28     4482.06     4630.46    125.64 o 
   5   9  28     7937.59     7810.32    206.22 o 
   7   9  28     2503.41     2602.63    153.67 o 
 -10  10  28     1693.65     1231.50    205.47 o 
  -8  10  28     1518.08     1392.22    166.29 o 
  -6  10  28       80.26       55.88    134.54 o 
  -4  10  28     1474.44     1686.05    131.13 o 
  -2  10  28     4712.96     5024.23    206.24 o 
   0  10  28      223.37      365.07    119.93 o 
   2  10  28     5070.72     4859.28    176.33 o 
   4  10  28     1474.52     1488.06    115.53 o 
   6  10  28      112.06      143.01     98.02 o 
   8  10  28     1583.93     1591.10    145.32 o 
  10  10  28     2343.69     1979.83    219.97 o 
  -9  11  28     1367.69     1228.13    177.89 o 
  -7  11  28     3440.94     3465.67    204.15 o 
  -5  11  28     4031.01     3776.45    204.55 o 
  -3  11  28     2680.37     2679.07    170.61 o 
  -1  11  28     6469.01     6461.08    243.23 o 
   1  11  28     5922.53     5814.06    237.43 o 
   3  11  28     2559.00     2371.83    140.18 o 
   5  11  28     4384.48     4281.43    170.79 o 
   7  11  28     3299.07     3252.58    176.61 o 
   9  11  28     1186.26     1355.24    147.19 o 
 -10  12  28     2752.74     2140.34    294.88 o 
  -8  12  28      222.93       47.71    164.09 o 
  -6  12  28     1428.82     1551.50    175.84 o 
  -4  12  28     2324.79     2220.31    174.82 o 
  -2  12  28     5691.47     5604.17    332.13 o 
   0  12  28       58.14       55.39    135.03 o 
   2  12  28     5513.12     5632.41    202.20 o 
   4  12  28     2161.27     2101.28    155.46 o 
   6  12  28     1265.37     1288.01    143.69 o 
   8  12  28      214.82      216.16    144.36 o 
  -9  13  28     1100.97      870.77    365.50 o 
  -7  13  28     4540.82     4640.80    286.84 o 
  -5  13  28     2369.22     2253.40    454.89 o 
  -3  13  28     1418.90     1341.91    169.30 o 
  -1  13  28     4570.64     4889.15    229.94 o 
   1  13  28     4918.07     5076.40    288.19 o 
   3  13  28     1580.84     1609.69    140.75 o 
   5  13  28     2821.45     2594.77    173.63 o 
   7  13  28     4508.19     4709.75    480.67 o 
  -4  14  28     1633.02     1810.59    223.52 o 
  -2  14  28     2576.01     2752.60    195.49 o 
   0  14  28       42.48       20.88    146.22 o 
   2  14  28     2488.86     2596.07    188.72 o 
   4  14  28     2128.37     1843.48    163.94 o 
   6  14  28     4155.10     3936.73    389.00 o 
  -3  15  28     1407.82     1519.52    311.08 o 
  -1  15  28      245.97      317.38    247.53 o 
   1  15  28      383.19      297.15    152.18 o 
   3  15  28     1543.43     1508.17    190.34 o 
   5  15  28       33.20      -56.02    201.30 o 
   0   1  29      438.12      466.20     73.54 o 
  -1   2  29     4253.06     4047.43    105.51 o 
   1   2  29     4808.95     4397.00    137.98 o 
  -2   3  29      526.20      593.93     58.18 o 
   0   3  29     1315.76     1332.31     85.84 o 
   2   3  29      146.99      148.10     63.86 o 
  -3   4  29     2587.23     2867.05    102.15 o 
  -1   4  29     3461.13     3474.33    104.00 o 
   1   4  29     3612.77     3697.11    127.60 o 
   3   4  29     2054.95     2271.83     72.97 o 
  -4   5  29     3447.92     3508.88    124.94 o 
  -2   5  29     1265.85     1325.25     82.75 o 
   0   5  29    13058.01    13622.89    286.45 o 
   2   5  29     1319.11     1165.45    102.94 o 
   4   5  29     4088.48     4246.55    109.23 o 
  -5   6  29     8590.15     8905.53    228.07 o 
  -3   6  29     2128.14     2271.25    101.77 o 
  -1   6  29     2457.12     2459.27    105.36 o 
   1   6  29     3289.48     3523.06    110.06 o 
   3   6  29     2202.03     2246.74     92.22 o 
   5   6  29     9982.41    10071.45    229.61 o 
  -6   7  29     1932.58     1794.30    142.25 o 
  -4   7  29     1990.40     2002.01    117.09 o 
  -2   7  29     4956.40     5158.37    187.60 o 
   0   7  29     3310.10     3807.74    123.25 o 
   2   7  29     4419.96     4599.44    142.20 o 
   4   7  29     1991.74     1879.96     92.21 o 
   6   7  29     2266.98     2313.51    111.40 o 
  -7   8  29      527.98      487.65    131.10 o 
  -5   8  29     5725.24     5881.39    196.06 o 
  -3   8  29      250.96      359.32    105.33 o 
  -1   8  29     1174.44     1295.49    103.38 o 
   1   8  29      862.52     1075.15    103.69 o 
   3   8  29      612.33      769.06     73.78 o 
   5   8  29     5561.26     5765.17    172.15 o 
   7   8  29      577.97      522.77     93.78 o 
  -8   9  29     5378.13     5809.06    242.20 o 
  -6   9  29     4707.92     4909.27    218.99 o 
  -4   9  29     1181.90     1069.15    128.10 o 
  -2   9  29     7278.46     7629.49    260.52 o 
   0   9  29     6793.95     6614.46    209.27 o 
   2   9  29     7528.56     7630.46    228.04 o 
   4   9  29     1222.12     1182.95    107.41 o 
   6   9  29     6026.39     6192.71    196.91 o 
   8   9  29     5504.10     6210.22    231.10 o 
  -9  10  29     4175.25     3759.63    219.93 o 
  -7  10  29     2628.33     2429.37    181.12 o 
  -5  10  29     1589.42     1678.89    158.82 o 
  -3  10  29      809.70      758.18    136.15 o 
  -1  10  29     3977.66     3983.40    192.01 o 
   1  10  29     4612.21     4705.85    196.53 o 
   3  10  29     1153.46     1208.13    103.66 o 
   5  10  29     1728.47     1660.96    120.83 o 
   7  10  29     2370.59     2474.75    143.28 o 
   9  10  29     4945.16     4755.82    205.13 o 
 -10  11  29     2570.01     2465.16    226.95 o 
  -8  11  29      303.79      226.73    158.08 o 
  -6  11  29     2553.12     2536.15    184.32 o 
  -4  11  29      439.81      218.88    136.55 o 
  -2  11  29     4666.85     4687.44    212.00 o 
   0  11  29     1978.97     2143.05    161.88 o 
   2  11  29     4656.08     4828.40    224.46 o 
   4  11  29      594.09      353.32    119.20 o 
   6  11  29     2426.25     2304.62    141.39 o 
   8  11  29      261.85      258.16    124.97 o 
  10  11  29     2221.61     2307.98    214.88 o 
  -9  12  29     2105.68     1707.09    218.13 o 
  -7  12  29      583.52      612.26    168.06 o 
  -5  12  29      850.46     1040.44    198.59 o 
  -3  12  29     1917.10     2155.55    172.83 o 
  -1  12  29     1581.17     1554.52    201.47 o 
   1  12  29     1199.48     1492.88    159.38 o 
   3  12  29     1651.48     1698.56    137.39 o 
   5  12  29      678.43      643.38    156.99 o 
   7  12  29      589.33      689.38    152.75 o 
   9  12  29     1659.42     1671.51    215.77 o 
  -8  13  29     1274.61     1203.50    370.76 o 
  -6  13  29     7800.01     7884.93    760.78 o 
  -4  13  29     4653.15     4805.85    277.58 o 
  -2  13  29     8090.32     8214.55    337.96 o 
   0  13  29      953.34     1171.46    162.30 o 
   2  13  29     8406.32     7987.49    298.35 o 
   4  13  29     5226.82     4745.65    260.52 o 
   6  13  29     8190.93     8444.49    564.95 o 
   8  13  29     1052.66     1276.47    277.06 o 
  -3  14  29      167.31       48.02    153.08 o 
  -1  14  29      788.81      622.70    157.63 o 
   1  14  29     1006.84      971.63    157.70 o 
   3  14  29      213.24      217.30    160.21 o 
   5  14  29      145.20      -21.83    151.98 o 
  -2  15  29     2375.56     2077.36    337.67 o 
   0  15  29        3.60      -62.18    213.65 o 
   2  15  29     2389.07     2499.43    273.34 o 
   4  15  29      174.79      242.75    209.34 o 
  -1   1  30     1091.49     1152.31    125.82 o 
   1   1  30      511.93      354.68    157.70 o 
   0   2  30     4460.73     4810.43    137.39 o 
  -3   3  30     1922.31     2455.39    121.36 o 
  -1   3  30     2405.62     2287.21     84.63 o 
   1   3  30     2622.60     2223.49    101.95 o 
   3   3  30     1855.69     2514.19    121.81 o 
  -2   4  30      358.36      402.67     64.66 o 
   0   4  30     3191.50     2584.18    112.70 o 
   2   4  30      930.41     1009.33     77.53 o 
  -5   5  30    25464.97    27021.37    764.86 o 
  -3   5  30     8866.27     9524.92    233.99 o 
  -1   5  30        0.89       67.12     68.69 o 
   1   5  30       16.44       44.37     84.61 o 
   3   5  30     9927.12    10556.30    231.42 o 
   5   5  30    25176.97    26609.17    762.50 o 
  -4   6  30      617.65      575.93     81.35 o 
  -2   6  30     5113.81     5331.03    173.11 o 
   0   6  30     7918.91     8058.03    196.56 o 
   2   6  30     5393.12     5808.73    200.64 o 
   4   6  30      997.46      932.10     70.82 o 
  -7   7  30     2189.90     2357.97    233.93 o 
  -5   7  30     4259.13     4340.25    162.98 o 
  -3   7  30     2056.73     2085.51    144.07 o 
  -1   7  30     5432.41     5491.99    185.38 o 
   1   7  30     6336.77     6276.15    165.46 o 
   3   7  30     2032.89     1782.22    102.07 o 
   5   7  30     4603.85     4402.24    145.50 o 
   7   7  30     2003.43     2141.85    163.92 o 
  -6   8  30     2901.63     2944.31    171.89 o 
  -4   8  30     3034.29     3257.16    143.52 o 
  -2   8  30     1104.31     1091.31    120.26 o 
   0   8  30     2585.68     3215.96    156.77 o 
   2   8  30     1556.44     1454.59    110.73 o 
   4   8  30     2579.88     2829.28    111.45 o 
   6   8  30     3334.89     3264.50    132.16 o 
  -9   9  30    16084.00    16167.14    955.19 o 
  -7   9  30     5591.86     5422.12    226.84 o 
  -5   9  30     1742.02     1655.93    129.02 o 
  -3   9  30     5753.59     5963.76    261.64 o 
  -1   9  30    11897.01    12270.61    321.69 o 
   1   9  30    12153.86    12943.91    364.58 o 
   3   9  30     5827.12     6137.91    167.11 o 
   5   9  30     1986.04     1882.19    121.38 o 
   7   9  30     5534.72     5356.66    242.83 o 
   9   9  30    17239.20    17228.70    921.49 o 
  -8  10  30      750.66      995.10    164.59 o 
  -6  10  30     4801.24     5219.46    230.92 o 
  -4  10  30     2397.95     2193.17    163.64 o 
  -2  10  30     1336.43     1447.60    146.50 o 
   0  10  30      197.62      126.02    106.96 o 
   2  10  30     1000.44      994.26    119.07 o 
   4  10  30     2668.35     2488.85    135.40 o 
   6  10  30     5199.81     5344.89    193.09 o 
   8  10  30      729.83      869.81    131.07 o 
  -9  11  30     1759.67     1506.96    183.45 o 
  -7  11  30      346.44      307.70    159.18 o 
  -5  11  30     3144.79     3205.23    194.45 o 
  -3  11  30     4433.41     4664.52    386.12 o 
  -1  11  30      137.47      141.09    133.36 o 
   1  11  30      326.63      307.42    157.51 o 
   3  11  30     4636.58     4713.97    210.98 o 
   5  11  30     2874.01     2657.56    168.89 o 
   7  11  30      279.11      251.15    124.33 o 
   9  11  30     1431.29     1333.65    149.08 o 
  -8  12  30     5902.53     5330.86    463.68 o 
  -6  12  30     2026.93     1953.82    188.73 o 
  -4  12  30      814.64      927.08    160.70 o 
  -2  12  30     2347.47     2405.97    183.09 o 
   0  12  30     2167.27     2600.83    181.52 o 
   2  12  30     3154.41     3053.25    185.67 o 
   4  12  30      882.31      870.57    136.92 o 
   6  12  30     2279.08     2173.84    164.29 o 
   8  12  30     5608.60     5556.87    459.71 o 
  -5  13  30     4544.87     4238.18    275.42 o 
  -3  13  30     4736.79     4649.58    230.39 o 
  -1  13  30     1819.01     1835.34    174.32 o 
   1  13  30     2058.60     1912.00    175.73 o 
   3  13  30     4740.08     4409.47    439.19 o 
   5  13  30     4619.35     4337.03    256.59 o 
   7  13  30     1754.66     1636.10    289.43 o 
  -2  14  30     3556.13     2827.82    196.02 o 
   0  14  30     1849.24     2308.97    282.97 o 
   2  14  30     3872.61     3080.62    196.73 o 
   4  14  30      432.94      383.31    213.49 o 
   6  14  30      946.57      828.10    271.81 o 
  -3  15  30      670.17      808.31    277.06 o 
   1  15  30      811.78      556.91    394.57 o 
   0   1  31     5529.69     6009.93    262.93 o 
  -1   2  31     1554.55     1644.76     73.59 o 
   1   2  31     1200.95     1436.21     91.08 o 
  -2   3  31      790.02      981.38     67.30 o 
   0   3  31      863.38     1117.02     87.77 o 
   2   3  31      877.49      992.25     78.48 o 
  -3   4  31    12475.71    11476.70    267.02 o 
  -1   4  31     3254.99     3437.51    121.54 o 
   1   4  31     4893.31     4562.64    144.66 o 
   3   4  31    13285.07    12215.16    223.95 o 
  -4   5  31    11516.17    11466.15    258.53 o 
  -2   5  31      582.12      514.73     82.02 o 
   0   5  31     4541.96     4618.92    141.01 o 
   2   5  31      801.46      694.96     99.55 o 
   4   5  31    11354.67    10814.80    231.31 o 
  -5   6  31     6656.87     6347.53    178.08 o 
  -3   6  31     3077.88     2860.08    116.60 o 
  -1   6  31     2241.49     1869.90     96.66 o 
   1   6  31     1796.14     1608.44     93.36 o 
   3   6  31     3149.93     3108.28    119.19 o 
   5   6  31     5992.19     5735.34    171.89 o 
  -6   7  31      440.57      522.37    126.08 o 
  -4   7  31     7089.58     7356.34    222.86 o 
  -2   7  31     1696.97     1755.75    126.22 o 
   0   7  31     2100.64     2493.58    108.02 o 
   2   7  31     1564.11     1561.16     95.61 o 
   4   7  31     7339.54     7521.53    181.48 o 
   6   7  31      566.86      690.49     91.81 o 
  -7   8  31     5008.13     5162.97    219.64 o 
  -5   8  31      541.78      763.38    111.63 o 
  -3   8  31     1867.57     2057.43    148.58 o 
  -1   8  31    17990.61    18150.19    423.15 o 
   1   8  31    17842.82    17812.13    549.20 o 
   3   8  31     2722.61     2898.61    112.29 o 
   5   8  31      536.82      656.52     93.66 o 
   7   8  31     5212.29     5074.55    170.33 o 
  -8   9  31     9103.01     9509.37    375.23 o 
  -6   9  31      153.54      143.66    135.78 o 
  -4   9  31     1692.72     1892.46    147.90 o 
  -2   9  31     3906.22     4066.66    210.20 o 
   0   9  31     6115.15     5616.43    195.79 o 
   2   9  31     3509.20     3619.44    167.21 o 
   4   9  31     1667.74     1634.42    140.38 o 
   6   9  31      198.59      142.46     99.81 o 
   8   9  31     9306.59     9458.48    306.36 o 
  -9  10  31     1347.12     1346.36    175.79 o 
  -7  10  31     2352.91     2547.69    220.31 o 
  -5  10  31     3371.06     3133.22    191.51 o 
  -3  10  31     6461.56     6109.81    292.79 o 
  -1  10  31     3627.12     3359.28    189.24 o 
   1  10  31     3824.05     3538.01    159.38 o 
   3  10  31     5904.58     5506.03    225.20 o 
   5  10  31     3793.06     3452.34    155.61 o 
   7  10  31     2463.84     2832.89    179.48 o 
   9  10  31     1323.06     1577.49    268.46 o 
  -8  11  31     5636.05     5391.44    298.05 o 
  -6  11  31     2511.23     2429.69    206.65 o 
  -4  11  31     1357.34     1322.37    158.28 o 
  -2  11  31      729.60      726.36    145.47 o 
   0  11  31      332.36      515.44    142.00 o 
   2  11  31      747.77      650.91    144.12 o 
   4  11  31     1422.79     1519.32    178.53 o 
   6  11  31     2660.80     2430.64    149.59 o 
   8  11  31     5810.69     6218.49    453.49 o 
  -7  12  31     3426.52     3058.95    215.18 o 
  -5  12  31     4522.02     4456.99    271.99 o 
  -3  12  31     5788.39     5930.55    250.01 o 
  -1  12  31     1311.56     1498.27    164.81 o 
   1  12  31     1337.38     1327.57    160.56 o 
   3  12  31     5914.24     5719.72    276.96 o 
   5  12  31     4938.99     4547.25    244.89 o 
   7  12  31     3963.21     3885.32    222.42 o 
  -4  13  31     1991.77     1820.05    213.56 o 
  -2  13  31     1232.63     1138.71    166.33 o 
   0  13  31     1252.68     1037.36    160.91 o 
   2  13  31     1447.88     1518.58    170.09 o 
   4  13  31     1603.98     1528.72    189.06 o 
   6  13  31      235.50      189.69    168.18 o 
  -3  14  31     2421.51     2677.26    352.21 o 
  -1  14  31     2601.13     2557.00    215.64 o 
   1  14  31     2901.81     2775.67    191.15 o 
   3  14  31     2564.43     2518.92    262.49 o 
   5  14  31     2926.66     1986.45    392.71 o 
   0   0  32    20684.18    20191.06   1013.02 o 
  -2   2  32     6181.51     5448.16    183.59 o 
   0   2  32     7719.55     6660.46    171.40 o 
   2   2  32     5979.49     5217.77    182.82 o 
  -1   3  32     5692.64     5597.39    136.37 o 
   1   3  32     6737.83     6660.59    179.29 o 
  -4   4  32    28541.92    30305.82    840.88 o 
  -2   4  32    10296.56    11044.54    257.82 o 
   0   4  32      414.80      219.58     67.02 o 
   2   4  32    12099.90    12929.03    290.19 o 
   4   4  32    27757.54    29157.84    696.91 o 
  -3   5  32      223.69      295.11     77.16 o 
  -1   5  32     3157.22     3360.26    115.81 o 
   1   5  32     2330.07     2372.05    138.03 o 
   3   5  32      361.03      287.35     81.54 o 
  -6   6  32     7730.70     8398.46    303.67 o 
  -4   6  32     6355.88     6862.53    188.25 o 
  -2   6  32     1546.64     1598.45    123.35 o 
   0   6  32       92.10      145.03     76.11 o 
   2   6  32     1631.34     1907.31    126.39 o 
   4   6  32     5654.41     6377.46    167.86 o 
   6   6  32     7366.72     7678.93    298.85 o 
  -5   7  32      895.88     1025.14    113.39 o 
  -3   7  32     1895.28     1772.28    130.28 o 
  -1   7  32      697.02      656.79     99.39 o 
   1   7  32      879.63     1050.10     90.20 o 
   3   7  32     1306.32     1188.80     99.61 o 
   5   7  32      690.99      683.61     91.86 o 
  -8   8  32     9760.72     9520.69    462.05 o 
  -6   8  32     1352.64     1460.68    150.98 o 
  -4   8  32     1506.49     1705.67    127.15 o 
  -2   8  32    13000.20    13381.94    444.05 o 
   0   8  32    14366.53    13002.29    367.73 o 
   2   8  32    12587.87    12532.02    327.33 o 
   4   8  32     1558.53     1583.77    111.29 o 
   6   8  32     1662.54     1719.28    121.83 o 
   8   8  32     9393.76    10026.22    437.83 o 
  -7   9  32     2835.88     2900.59    192.80 o 
  -5   9  32     1859.05     1930.91    156.37 o 
  -3   9  32     1693.49     1935.58    171.89 o 
  -1   9  32     2591.03     2853.67    149.46 o 
   1   9  32     3006.96     3351.82    186.57 o 
   3   9  32     1744.81     1778.49    107.43 o 
   5   9  32     2018.87     2072.86    152.26 o 
   7   9  32     3478.34     3545.49    161.23 o 
  -8  10  32     5056.23     5224.22    282.13 o 
  -6  10  32      264.59      323.85    150.45 o 
  -4  10  32     1279.30     1322.28    153.09 o 
  -2  10  32     3531.17     3800.51    198.39 o 
   0  10  32    10291.37    10631.32    334.92 o 
   2  10  32     3460.81     3492.60    188.64 o 
   4  10  32     1459.71     1444.65    145.70 o 
   6  10  32      329.40      257.34    111.26 o 
   8  10  32     4763.08     4822.67    217.19 o 
  10  10  32     5314.12     5702.70    463.53 o 
  -9  11  32     2859.17     2787.72    307.90 o 
  -7  11  32     5103.87     4715.65    266.55 o 
  -5  11  32     1751.81     1602.39    207.98 o 
  -3  11  32     2778.67     3066.29    188.64 o 
  -1  11  32     1900.57     1704.77    164.44 o 
   1  11  32     2011.05     1829.62    163.78 o 
   3  11  32     2585.40     2879.16    209.58 o 
   5  11  32     2216.89     2290.87    201.38 o 
   7  11  32     5751.80     6074.97    269.83 o 
   9  11  32     3144.91     2885.39    205.15 o 
  -8  12  32       12.88       66.48    338.29 o 
  -6  12  32     3404.73     3418.09    256.95 o 
  -4  12  32     4536.19     4275.37    313.68 o 
  -2  12  32     3690.67     3627.30    207.59 o 
   0  12  32        3.62        9.52    142.08 o 
   2  12  32     3408.44     3170.72    196.06 o 
   4  12  32     3702.60     3195.68    233.85 o 
   6  12  32     3691.04     3411.19    213.66 o 
   8  12  32       14.01       17.01    226.66 o 
  -3  13  32      395.34      539.79    161.10 o 
  -1  13  32      905.47      922.59    159.17 o 
   1  13  32      669.59      518.07    151.85 o 
   3  13  32      487.73      509.69    168.20 o 
   5  13  32      217.61      128.62    201.78 o 
  -2  14  32     2010.25     1649.71    312.93 o 
   0  14  32        2.71     -129.30    160.89 o 
   2  14  32     2014.27     1590.74    245.46 o 
   4  14  32     2921.02     2125.29    320.05 o 
   0   1  33    18589.56    18567.81    545.17 o 
  -1   2  33     5603.74     6116.14    150.18 o 
   1   2  33     5757.09     6027.71    199.48 o 
  -2   3  33     3345.85     3324.59    109.96 o 
   0   3  33     5010.51     5940.18    179.38 o 
   2   3  33     3946.00     3770.57    114.08 o 
  -3   4  33    13872.82    13009.27    302.63 o 
  -1   4  33     1718.37     2061.31     91.57 o 
   1   4  33     1873.35     1964.95    110.86 o 
   3   4  33    15083.96    14324.97    271.48 o 
  -4   5  33    14571.12    14037.94    315.70 o 
  -2   5  33     4792.63     4934.68    166.68 o 
   0   5  33      517.96      482.53     81.06 o 
   2   5  33     4561.76     4511.77    181.68 o 
   4   5  33    14234.74    14241.50    336.14 o 
  -5   6  33     6927.83     7137.22    193.63 o 
  -3   6  33     1198.18     1270.91     96.65 o 
  -1   6  33      904.67     1037.53     90.25 o 
   1   6  33      641.74      675.40     86.46 o 
   3   6  33      928.11     1123.49    101.37 o 
   5   6  33     5989.56     6043.47    235.78 o 
  -6   7  33      300.90      258.99    130.06 o 
  -4   7  33     2987.15     2800.24    142.01 o 
  -2   7  33     3770.77     3906.01    173.54 o 
   0   7  33     8961.20     8757.12    217.49 o 
   2   7  33     3667.36     3583.22    131.20 o 
   4   7  33     2793.93     2662.05    113.17 o 
   6   7  33      263.39      256.86     91.93 o 
  -7   8  33     2112.41     2038.39    171.46 o 
  -5   8  33     1493.90     1688.47    132.25 o 
  -3   8  33     2625.70     2951.12    160.03 o 
  -1   8  33     1704.23     1774.45    137.34 o 
   1   8  33     1086.38     1156.69    129.27 o 
   3   8  33     2174.21     2282.57    112.26 o 
   5   8  33     1468.29     1539.79    143.28 o 
   7   8  33     2215.47     2294.26    129.29 o 
  -8   9  33     2456.82     2666.41    193.92 o 
  -6   9  33     2479.62     2315.13    179.40 o 
  -4   9  33      313.34      242.36    167.76 o 
  -2   9  33     7420.31     7313.48    305.32 o 
   0   9  33    18132.64    17830.93    486.00 o 
   2   9  33     7699.71     7432.51    207.22 o 
   4   9  33      202.67      133.61    124.75 o 
   6   9  33     3238.48     3121.24    176.64 o 
   8   9  33     2431.59     2340.34    163.63 o 
  -9  10  33     6810.31     7101.22    758.83 o 
  -7  10  33     3963.91     3846.05    218.51 o 
  -5  10  33     1556.04     1507.12    168.61 o 
  -3  10  33      195.30       88.31    134.87 o 
  -1  10  33     4454.93     4758.58    215.74 o 
   1  10  33     4936.01     5183.39    327.74 o 
   3  10  33      132.81      186.97    130.63 o 
   5  10  33     2038.06     1809.64    155.98 o 
   7  10  33     4083.06     4137.25    201.01 o 
   9  10  33     7179.77     7305.50    369.43 o 
  -8  11  33      539.47      783.55    255.75 o 
  -6  11  33     1930.60     1972.17    196.05 o 
  -4  11  33      356.42      249.68    147.89 o 
  -2  11  33     2188.59     2282.17    174.94 o 
   0  11  33      878.43      640.03    148.99 o 
   2  11  33     1928.11     1945.65    170.03 o 
   4  11  33      229.26      118.26    159.32 o 
   6  11  33     2302.68     2041.16    170.64 o 
   8  11  33      554.68      657.56    141.72 o 
  -7  12  33     1707.65     1100.84    360.25 o 
  -5  12  33     1791.88     1805.06    216.49 o 
  -3  12  33     2349.49     2271.41    185.73 o 
  -1  12  33      479.03      555.40    153.50 o 
   1  12  33      551.37      527.00    153.27 o 
   3  12  33     2582.84     2677.74    210.82 o 
   5  12  33     1547.28     1340.14    189.15 o 
   7  12  33     1723.49     1665.27    215.07 o 
  -2  13  33     2758.38     2706.50    189.85 o 
   0  13  33       88.32       63.33    145.19 o 
   2  13  33     2014.66     1801.48    176.04 o 
   4  13  33     2935.34     2351.03    402.92 o 
  -3  14  33     1419.46     1387.49    305.82 o 
   1  14  33      798.76      912.21    401.68 o 
   3  14  33     1326.02     1520.45    307.37 o 
  -1   1  34    49019.26    48883.20   1253.93 o 
   1   1  34    48631.88    46329.12   2283.62 o 
   0   2  34       76.93       69.08     87.58 o 
  -3   3  34    24723.83    24312.45    600.16 o 
  -1   3  34       23.05        2.18     62.21 o 
   1   3  34       17.26       20.96     80.06 o 
   3   3  34    25835.85    25792.03    601.85 o 
  -2   4  34     1310.59     1356.43     91.78 o 
   0   4  34     3705.16     3720.30    116.50 o 
   2   4  34     1276.51     1247.13     87.10 o 
  -5   5  34    30732.48    30964.88    859.67 o 
  -3   5  34    21310.22    21244.15    453.83 o 
  -1   5  34      247.59      256.45     82.24 o 
   1   5  34      286.02      192.51     80.03 o 
   3   5  34    22595.01    22452.51    443.37 o 
   5   5  34    29539.37    28554.76   1050.83 o 
  -4   6  34     2810.21     2730.67    122.42 o 
  -2   6  34     2310.07     1820.33    141.98 o 
   0   6  34       29.15      -52.76     80.83 o 
   2   6  34     2535.13     2243.55    113.82 o 
   4   6  34     2552.47     2389.42    135.55 o 
  -7   7  34     1844.20     2298.42    240.84 o 
  -5   7  34      283.91      325.73    111.20 o 
  -3   7  34      200.35      366.36    117.83 o 
  -1   7  34     8979.63     8834.75    250.53 o 
   1   7  34     8906.80     8686.76    219.61 o 
   3   7  34      185.66      191.42     91.46 o 
   5   7  34      132.99      174.57    106.38 o 
   7   7  34     1721.34     1767.21    171.65 o 
  -6   8  34      271.64      258.06    139.59 o 
  -4   8  34     6330.42     6145.53    237.73 o 
  -2   8  34      892.99      895.35    131.75 o 
   0   8  34     2240.38     2162.48    152.54 o 
   2   8  34     1056.41     1106.64     98.73 o 
   4   8  34     6287.77     6149.00    205.52 o 
   6   8  34      306.89      328.91    116.19 o 
  -9   9  34     9375.56    10048.53    724.20 o 
  -7   9  34     3957.12     4130.33    220.55 o 
  -5   9  34      566.55      453.64    168.90 o 
  -3   9  34     3447.60     3319.19    205.63 o 
  -1   9  34    14244.77    15568.72    497.96 o 
   1   9  34    14820.23    15106.80    431.43 o 
   3   9  34     3177.77     2879.30    137.67 o 
   5   9  34      646.65      679.68    136.47 o 
   7   9  34     4172.77     4559.15    211.90 o 
  -8  10  34      859.82      757.16    170.23 o 
  -6  10  34     3548.66     3445.49    323.76 o 
  -4  10  34      808.26      714.25    149.50 o 
  -2  10  34     1115.45     1296.65    153.46 o 
   0  10  34      160.85       43.02    116.50 o 
   2  10  34      951.82      969.72    132.29 o 
   4  10  34      754.16      700.30    166.19 o 
   6  10  34     4043.07     3976.66    203.37 o 
   8  10  34     1002.44     1097.37    146.30 o 
  -7  11  34      207.34       12.96    192.34 o 
  -5  11  34     2191.67     1657.19    208.24 o 
  -3  11  34     1163.00     1148.16    160.76 o 
  -1  11  34      258.10      243.98    144.17 o 
   1  11  34      389.19      369.40    148.82 o 
   3  11  34     1356.87     1143.56    178.72 o 
   5  11  34     2066.28     1758.25    206.48 o 
   7  11  34      208.88      265.79    162.62 o 
  -4  12  34      663.46      705.93    194.68 o 
  -2  12  34      745.86      695.57    158.32 o 
   0  12  34      578.04      614.24    155.68 o 
   2  12  34      718.15      572.86    153.85 o 
   4  12  34      664.86      545.04    263.15 o 
   6  12  34     3822.21     3176.84    283.57 o 
  -3  13  34     4741.79     5640.24    434.15 o 
  -1  13  34     1235.00     1235.87    189.15 o 
   1  13  34     1115.63      804.49    174.56 o 
   3  13  34     4412.52     3889.44    305.41 o 
   0   1  35    40058.91    39117.52   1082.61 o 
  -1   2  35     5996.31     5533.38    148.28 o 
   1   2  35     6438.09     5758.46    200.55 o 
  -2   3  35     3843.33     4131.44    122.86 o 
   0   3  35      423.37      449.17     75.66 o 
   2   3  35     3661.55     3797.90    122.55 o 
  -3   4  35    17239.45    17559.81    378.55 o 
  -1   4  35     2473.15     2421.34    125.63 o 
   1   4  35     2309.86     2056.60    119.16 o 
   3   4  35    17514.37    17528.60    335.48 o 
  -4   5  35    17545.17    17886.56    388.47 o 
  -2   5  35     3485.87     3983.56    165.62 o 
   0   5  35     3545.81     3917.52    160.69 o 
   2   5  35     3678.95     3568.97    134.39 o 
   4   5  35    17938.39    18166.66    415.30 o 
  -5   6  35     3781.38     4399.31    156.09 o 
  -3   6  35     2556.12     2760.10    136.04 o 
  -1   6  35     1755.53     1764.04    109.01 o 
   1   6  35     1860.23     1954.26    109.27 o 
   3   6  35     2550.33     2850.21    127.55 o 
   5   6  35     4392.52     4948.04    204.38 o 
  -6   7  35      906.30      795.85    145.47 o 
  -4   7  35     3398.78     3538.09    160.27 o 
  -2   7  35     2721.16     2773.11    161.01 o 
   0   7  35     2791.14     2997.45    127.40 o 
   2   7  35     3031.32     2879.45    129.77 o 
   4   7  35     3218.86     3317.03    160.58 o 
   6   7  35      961.70      860.51    145.55 o 
  -7   8  35      801.41      724.27    158.83 o 
  -5   8  35      875.26      848.55    126.46 o 
  -3   8  35       49.36      -31.03    122.61 o 
  -1   8  35     8222.38     8231.21    279.44 o 
   1   8  35     8211.46     8176.24    277.12 o 
   3   8  35       41.39      112.69     99.38 o 
   5   8  35     1074.64     1207.78    126.64 o 
   7   8  35     1091.63     1058.27    133.80 o 
  -8   9  35     5138.83     4833.69    239.14 o 
  -6   9  35     2648.83     2904.01    227.88 o 
  -4   9  35      756.80      655.41    160.56 o 
  -2   9  35     8106.77     8804.81    382.14 o 
   0   9  35    10564.12    10358.09    330.33 o 
   2   9  35     7872.59     8235.79    227.51 o 
   4   9  35      749.48      678.24    134.28 o 
   6   9  35     2753.16     2698.09    178.78 o 
   8   9  35     5201.71     4780.56    251.61 o 
  -9  10  35     1138.32     1047.96    395.81 o 
  -7  10  35     3696.74     3579.99    248.87 o 
  -5  10  35     2966.03     2613.93    270.14 o 
  -3  10  35      434.03      660.49    150.64 o 
  -1  10  35     1891.62     1768.59    165.45 o 
   1  10  35     2118.79     2214.08    148.95 o 
   3  10  35      491.81      449.01    138.38 o 
   5  10  35     2923.59     2495.49    212.23 o 
   7  10  35     3460.38     3260.02    239.68 o 
   9  10  35      986.62     1008.16    195.37 o 
  -6  11  35     1692.39     1311.76    215.87 o 
  -4  11  35      296.47      201.88    148.60 o 
  -2  11  35     1455.23     1318.47    165.62 o 
   0  11  35       67.07      124.03    143.52 o 
   2  11  35     1403.98     1490.06    175.47 o 
   4  11  35      532.27      396.24    208.61 o 
   6  11  35     1613.89     1657.61    171.93 o 
   8  11  35      378.29      470.55    202.96 o 
  -3  12  35     4544.76     4324.31    221.47 o 
  -1  12  35      111.74      151.79    144.59 o 
   1  12  35      168.14       68.20    146.37 o 
   3  12  35     4192.62     3971.04    413.69 o 
   5  12  35     3885.29     2829.09    416.52 o 
  -2  13  35     3012.55     2572.43    345.09 o 
   0  13  35     1488.65     1363.84    193.39 o 
   2  13  35     3442.07     2706.32    351.90 o 
   0   0  36    46499.21    44822.27   2139.52 o 
  -2   2  36     5351.06     5453.08    231.79 o 
   0   2  36    20319.61    21665.02    530.27 o 
   2   2  36     5701.29     5915.30    236.56 o 
  -1   3  36     5982.87     5743.53    142.00 o 
   1   3  36     5127.79     4976.34    172.78 o 
  -4   4  36    38463.60    37445.82   1054.18 o 
  -2   4  36     5311.82     5232.42    159.10 o 
   0   4  36     1341.06     1387.00     92.03 o 
   2   4  36     5235.31     4942.65    145.26 o 
   4   4  36    38301.08    37603.64    999.52 o 
  -3   5  36     1096.65     1158.59    110.24 o 
  -1   5  36     7710.78     8138.81    209.95 o 
   1   5  36     7890.75     8164.86    209.72 o 
   3   5  36     1319.99     1292.25    105.35 o 
  -6   6  36     2259.50     2419.55    394.41 o 
  -4   6  36     5434.89     5657.89    184.05 o 
  -2   6  36      804.51      834.40    125.45 o 
   0   6  36      539.85      557.05     95.26 o 
   2   6  36      773.43      761.00     84.62 o 
   4   6  36     6247.49     6442.96    209.40 o 
   6   6  36     2608.87     2445.46    240.39 o 
  -5   7  36     4097.14     4203.86    178.50 o 
  -3   7  36     3035.17     3006.55    170.22 o 
  -1   7  36     1192.91     1252.98    122.01 o 
   1   7  36     1298.27     1321.25    107.56 o 
   3   7  36     2874.47     2855.01    132.64 o 
   5   7  36     4661.55     4186.27    199.67 o 
  -8   8  36     4842.17     4781.51    337.70 o 
  -6   8  36     2350.49     1956.60    175.76 o 
  -4   8  36      224.86      152.45    131.82 o 
  -2   8  36     6750.23     6613.49    296.44 o 
   0   8  36    11180.71    11235.36    343.44 o 
   2   8  36     7242.75     7203.13    222.81 o 
   4   8  36      237.27      258.00    119.98 o 
   6   8  36     2319.28     2461.41    180.43 o 
   8   8  36     5032.58     5639.31    467.24 o 
  -7   9  36     2388.45     2348.30    223.23 o 
  -5   9  36     4519.54     4385.74    311.55 o 
  -3   9  36     2623.35     2649.04    204.11 o 
  -1   9  36     1678.70     1663.91    180.24 o 
   1   9  36     1447.95     1523.25    137.76 o 
   3   9  36     3027.65     2878.42    140.28 o 
   5   9  36     3779.76     4039.12    201.44 o 
   7   9  36     2378.16     2232.86    235.70 o 
  -8  10  36     2769.32     2472.24    434.77 o 
  -6  10  36      310.46      390.72    187.06 o 
  -4  10  36       36.73       66.25    146.87 o 
  -2  10  36     1904.74     1715.42    170.33 o 
   0  10  36     9382.57    10116.39    334.77 o 
   2  10  36     1850.55     1858.80    147.40 o 
   4  10  36       65.40       11.75    133.47 o 
   6  10  36      429.31      257.56    145.79 o 
   8  10  36     3055.52     2666.86    254.50 o 
  -5  11  36     1318.77      751.27    197.57 o 
  -3  11  36     2299.36     2438.72    186.80 o 
  -1  11  36     2888.64     2942.67    190.42 o 
   1  11  36     2834.61     2608.25    189.04 o 
   3  11  36     1990.36     1550.59    225.32 o 
   5  11  36     1675.73     1310.73    162.59 o 
   7  11  36     1670.69     1610.99    235.70 o 
  -2  12  36     3834.21     3896.47    319.69 o 
   0  12  36       94.01       -3.42    143.16 o 
   2  12  36     3727.08     3624.93    345.16 o 
   4  12  36     2635.20     2627.78    417.76 o 
  -3  13  36      206.98      404.46    267.48 o 
   1  13  36     1858.28     2014.59    450.85 o 
   3  13  36      464.96      282.01    263.15 o 
   0   1  37    14309.70    14347.91    378.18 o 
  -1   2  37     3142.88     3146.35    123.84 o 
   1   2  37     3441.41     3349.30    197.30 o 
  -2   3  37      514.05      382.69     81.05 o 
   0   3  37     8430.20     7767.27    185.26 o 
   2   3  37      468.62      292.87     88.20 o 
  -3   4  37    11726.43    11386.96    299.01 o 
  -1   4  37    11458.34    11150.70    255.49 o 
   1   4  37    10449.19    10111.01    274.37 o 
   3   4  37    11298.85    11425.09    244.35 o 
  -4   5  37    10851.38    11294.41    280.18 o 
  -2   5  37      161.25      139.08    115.19 o 
   0   5  37    10497.30    10049.96    243.77 o 
   2   5  37      139.23       90.11     92.55 o 
   4   5  37    11407.43    11690.71    301.28 o 
  -5   6  37     1757.07     1824.02    137.25 o 
  -3   6  37     1021.50     1114.89    116.07 o 
  -1   6  37     1814.73     1951.28    117.27 o 
   1   6  37     2045.63     2096.66    117.04 o 
   3   6  37     1064.50     1027.79    108.89 o 
   5   6  37     1723.57     1644.27    155.43 o 
  -6   7  37      718.46      697.06    153.22 o 
  -4   7  37     7870.46     8053.91    281.50 o 
  -2   7  37      314.57      208.52    130.95 o 
   0   7  37     4168.75     4515.11    212.69 o 
   2   7  37      380.10      357.63    103.45 o 
   4   7  37     7995.15     7967.19    246.62 o 
   6   7  37      905.57      683.17    152.16 o 
  -7   8  37     4354.68     4281.69    223.85 o 
  -5   8  37     4161.52     4397.54    207.56 o 
  -3   8  37     4070.99     4019.05    278.78 o 
  -1   8  37     6746.26     6487.29    293.02 o 
   1   8  37     6751.03     7019.94    255.77 o 
   3   8  37     4222.53     3926.33    155.92 o 
   5   8  37     3817.04     3841.76    205.71 o 
   7   8  37     4373.05     4397.57    222.36 o 
  -8   9  37     2422.24     2276.06    408.48 o 
  -6   9  37      176.34       77.53    178.03 o 
  -4   9  37     2594.29     2723.86    207.37 o 
  -2   9  37      142.15       82.83    156.84 o 
   0   9  37     4206.37     4007.53    191.41 o 
   2   9  37      132.29      237.06    102.77 o 
   4   9  37     2454.72     2445.12    204.40 o 
   6   9  37      153.46      124.96    170.14 o 
   8   9  37     2743.18     2832.48    273.20 o 
  -7  10  37      678.12      515.78    360.86 o 
  -5  10  37     2380.94     2217.63    261.87 o 
  -3  10  37     2902.56     3027.71    255.16 o 
  -1  10  37     4320.36     4029.65    212.39 o 
   1  10  37     4241.69     4203.64    211.93 o 
   3  10  37     3114.08     3013.83    215.26 o 
   5  10  37     2417.02     2225.23    176.36 o 
   7  10  37      996.29      822.63    250.47 o 
  -4  11  37      893.24     1069.52    168.71 o 
  -2  11  37       46.85       -7.39    148.13 o 
   0  11  37     3790.83     3249.68    198.05 o 
   2  11  37       52.24       11.08    154.17 o 
   4  11  37     1090.31      927.28    177.31 o 
   6  11  37     1051.07      908.06    187.81 o 
  -3  12  37     1624.81     1690.83    314.17 o 
  -1  12  37     3472.19     3154.12    224.56 o 
   1  12  37     3052.77     2664.45    218.50 o 
   3  12  37     1850.27     1355.02    303.35 o 
  -1   1  38    10012.41    10058.47    339.87 o 
   1   1  38    10924.48    10621.61    343.91 o 
   0   2  38     7089.60     7042.14    190.32 o 
  -3   3  38     4256.29     4739.81    261.06 o 
  -1   3  38      245.20      240.30     98.61 o 
   1   3  38      254.81      275.60    108.63 o 
   3   3  38     3548.63     3598.61    202.14 o 
  -2   4  38     5730.47     5749.33    172.45 o 
   0   4  38    17298.90    18181.17    383.60 o 
   2   4  38     5247.66     5258.94    154.93 o 
  -5   5  38    18351.29    18586.23    570.11 o 
  -3   5  38     9016.90     9172.50    261.23 o 
  -1   5  38     1090.30     1084.61    115.39 o 
   1   5  38      921.81      949.10    103.89 o 
   3   5  38     8927.80     8737.46    256.43 o 
   5   5  38    18434.33    17703.51    698.73 o 
  -4   6  38     2449.32     2797.41    147.51 o 
  -2   6  38     1546.83     1517.17    147.60 o 
   0   6  38     9116.75     8925.89    230.15 o 
   2   6  38     1773.41     1914.33    102.43 o 
   4   6  38     2206.10     2345.78    147.58 o 
  -7   7  38     5237.03     5234.48    355.76 o 
  -5   7  38     1291.24     1499.10    140.91 o 
  -3   7  38     1102.96     1147.34    144.59 o 
  -1   7  38     3134.03     2956.72    172.62 o 
   1   7  38     3004.54     2809.90    134.30 o 
   3   7  38     1184.16     1184.61    117.42 o 
   5   7  38     1285.86     1436.69    159.92 o 
   7   7  38     5443.98     5193.61    337.27 o 
  -6   8  38     2901.94     2886.57    196.49 o 
  -4   8  38     6123.89     6052.42    243.46 o 
  -2   8  38     3090.81     3406.46    216.88 o 
   0   8  38      853.84      748.43    140.84 o 
   2   8  38     3129.58     3115.41    146.48 o 
   4   8  38     5957.99     6158.53    214.46 o 
   6   8  38     2720.06     3046.73    195.97 o 
  -7   9  38     3004.56     2433.25    291.43 o 
  -5   9  38     1186.14     1180.42    238.00 o 
  -3   9  38      915.21      903.63    176.59 o 
  -1   9  38     7917.72     7976.05    339.15 o 
   1   9  38     8529.68     8708.41    302.26 o 
   3   9  38      973.61     1056.59    123.00 o 
   5   9  38     1118.01     1090.57    187.04 o 
   7   9  38     3119.34     2807.44    224.64 o 
  -6  10  38      896.22      527.23    372.00 o 
  -4  10  38     3521.84     3472.63    206.94 o 
  -2  10  38      317.22      271.17    151.38 o 
   0  10  38       35.40       45.41    143.24 o 
   2  10  38      484.54      557.63    144.99 o 
   4  10  38     3513.50     3348.60    320.82 o 
   6  10  38     1087.29     1099.95    241.84 o 
  -3  11  38     2184.37     1883.17    203.81 o 
  -1  11  38     1094.24      935.53    158.88 o 
   1  11  38      873.97      919.08    158.39 o 
   3  11  38     2197.15     2206.62    383.75 o 
   5  11  38     1612.66     1284.04    241.47 o 
  -2  12  38     1683.12     1855.34    312.93 o 
   0  12  38     4073.10     3542.77    495.38 o 
   2  12  38     1160.57      698.54    282.94 o 
   0   1  39     2035.20     1869.53    134.49 o 
  -1   2  39     4068.70     4527.14    149.13 o 
   1   2  39     4155.30     4354.98    182.90 o 
  -2   3  39     1594.68     1675.21    111.11 o 
   0   3  39     6174.25     6590.87    187.32 o 
   2   3  39     1629.58     1756.89    114.62 o 
  -3   4  39     1252.06     1346.57    121.00 o 
  -1   4  39     5684.09     5737.28    193.39 o 
   1   4  39     5405.27     5648.10    161.68 o 
   3   4  39     1245.58     1263.63    113.30 o 
  -4   5  39     3661.88     3710.75    163.86 o 
  -2   5  39     1901.57     1927.17    150.99 o 
   0   5  39    14513.98    14863.68    329.87 o 
   2   5  39     1413.19     1415.34    116.10 o 
   4   5  39     3669.79     3485.96    164.38 o 
  -5   6  39     3747.30     3723.60    175.52 o 
  -3   6  39     4415.97     4257.68    193.95 o 
  -1   6  39     6635.20     6499.20    208.49 o 
   1   6  39     5934.02     5868.51    186.82 o 
   3   6  39     3691.98     3320.01    161.57 o 
   5   6  39     3726.08     3739.02    207.50 o 
  -6   7  39     2735.31     2498.08    188.29 o 
  -4   7  39      305.27      266.96    138.43 o 
  -2   7  39     1038.41     1002.15    145.89 o 
   0   7  39     1215.91     1124.39    114.41 o 
   2   7  39     1326.44     1555.22    122.79 o 
   4   7  39      407.46      425.53    124.30 o 
   6   7  39     2725.79     2516.00    188.25 o 
  -7   8  39      440.71      320.87    166.33 o 
  -5   8  39     2798.38     2703.88    221.77 o 
  -3   8  39      987.96      993.22    174.89 o 
  -1   8  39      380.37      478.77    163.18 o 
   1   8  39      566.80      679.03    142.23 o 
   3   8  39     1031.16     1033.67    134.34 o 
   5   8  39     3067.29     2826.60    191.71 o 
   7   8  39      372.86      310.71    159.23 o 
  -6   9  39     4831.19     4483.50    328.21 o 
  -4   9  39     2472.50     2739.33    212.27 o 
  -2   9  39     5064.41     4901.99    264.20 o 
   0   9  39     4124.19     3783.57    244.94 o 
   2   9  39     5372.02     5387.00    217.66 o 
   4   9  39     2240.05     2346.52    262.09 o 
   6   9  39     4307.61     3230.13    235.12 o 
  -3  10  39     1930.16     1823.57    176.88 o 
  -1  10  39     1455.91     1565.26    171.17 o 
   1  10  39     1293.49     1256.65    144.95 o 
   3  10  39     1799.20     1386.16    191.39 o 
   5  10  39     1819.52     1308.05    447.45 o 
  -2  11  39     2025.01     2428.16    383.28 o 
   0  11  39      113.74       69.71    163.61 o 
   2  11  39     1834.42     1943.47    336.13 o 
  -2   2  40      275.81      378.87    134.82 o 
   0   2  40      979.55     1005.99    105.73 o 
   2   2  40      273.01      225.72    137.18 o 
  -1   3  40     7740.04     7886.73    229.73 o 
   1   3  40     7696.01     7949.77    262.63 o 
  -4   4  40     4155.75     4386.56    315.25 o 
  -2   4  40      926.31      948.17    108.31 o 
   0   4  40      421.69      347.52    101.33 o 
   2   4  40      771.08      798.83    100.06 o 
   4   4  40     3903.68     4656.32    320.51 o 
  -3   5  40      216.00      222.94    112.30 o 
  -1   5  40    14632.99    14465.71    357.30 o 
   1   5  40    14512.60    14505.42    327.54 o 
   3   5  40      279.52      332.23    115.10 o 
  -6   6  40     2122.26     2088.11    254.04 o 
  -4   6  40      680.02      569.84    122.06 o 
  -2   6  40      198.52      203.97    132.29 o 
   0   6  40       24.43       76.89    102.60 o 
   2   6  40      118.74      157.48     90.69 o 
   4   6  40      522.84      405.88    126.37 o 
   6   6  40     1881.48     2062.89    251.43 o 
  -5   7  40     6489.77     6693.33    319.12 o 
  -3   7  40     1122.77     1479.76    159.76 o 
  -1   7  40      281.53      285.57    136.59 o 
   1   7  40      270.78      512.26    136.36 o 
   3   7  40     1057.84     1212.13    137.40 o 
   5   7  40     6610.03     6577.99    317.21 o 
  -8   8  40      470.84      620.92    371.38 o 
  -6   8  40     3169.46     3127.63    201.99 o 
  -4   8  40      267.78      323.16    147.13 o 
  -2   8  40     1681.32     1920.51    192.39 o 
   0   8  40     3424.06     3205.19    188.50 o 
   2   8  40     1965.25     1862.92    133.29 o 
   4   8  40      256.12      311.52    133.56 o 
   6   8  40     2755.72     2431.58    191.45 o 
  -3   9  40     3867.47     4020.40    241.15 o 
  -1   9  40      734.66      647.61    173.11 o 
   1   9  40      778.48      603.16    112.93 o 
   3   9  40     4003.27     3834.87    200.65 o 
   5   9  40     4533.39     4015.77    330.41 o 
   7   9  40      660.29      933.24    374.78 o 
  -4  10  40      452.01      318.81    264.39 o 
  -2  10  40     1288.00     1511.04    170.35 o 
   0  10  40     1482.41     1485.08    166.42 o 
   2  10  40      984.18      981.66    154.04 o 
   4  10  40      470.31      382.51    299.95 o 
  -3  11  40     1773.17     1687.74    314.17 o 
  -1  11  40      983.10      903.24    389.93 o 
   1  11  40      989.05      756.05    289.43 o 
   0   1  41     4316.51     4549.07    173.82 o 
  -1   2  41     2027.47     2167.56    135.67 o 
   1   2  41     1928.48     2063.23    123.33 o 
  -2   3  41      466.69      466.58    102.98 o 
   0   3  41     5011.87     5314.95    170.62 o 
   2   3  41      463.78      441.52    103.92 o 
  -3   4  41     2334.80     2632.07    163.81 o 
  -1   4  41     5217.57     5607.72    195.80 o 
   1   4  41     5255.08     5346.39    175.28 o 
   3   4  41     2096.56     2328.67    132.62 o 
  -4   5  41     1218.04     1248.54    131.52 o 
  -2   5  41     2097.98     2040.81    167.75 o 
   0   5  41     9787.98     9928.87    254.25 o 
   2   5  41     2514.40     2501.35    117.30 o 
   4   5  41     1243.09     1024.23    133.36 o 
  -5   6  41      349.44      433.16    146.16 o 
  -3   6  41      571.99      536.07    140.72 o 
  -1   6  41     2945.80     3081.30    185.11 o 
   1   6  41     3115.70     3358.14    148.36 o 
   3   6  41      458.41      354.82    126.01 o 
   5   6  41      391.87      365.28    150.33 o 
  -6   7  41     2759.64     2593.07    193.25 o 
  -4   7  41     2703.34     2978.47    234.28 o 
  -2   7  41      211.79      140.40    139.76 o 
   0   7  41     4699.19     4518.34    176.13 o 
   2   7  41      307.27      295.41    114.38 o 
   4   7  41     2749.90     2747.22    166.92 o 
   6   7  41     2263.81     1841.14    182.61 o 
  -7   8  41     1015.79      657.68    260.00 o 
  -5   8  41     4138.41     3887.80    245.68 o 
  -3   8  41     1590.23     1544.31    186.61 o 
  -1   8  41     1704.25     1749.94    188.75 o 
   1   8  41     1506.20     1536.13    130.52 o 
   3   8  41     1755.99     1502.83    143.69 o 
   5   8  41     3457.83     2713.59    218.52 o 
   7   8  41      887.04      671.32    351.59 o 
  -4   9  41     7643.40     8015.69    544.54 o 
  -2   9  41      563.38      618.31    170.81 o 
   0   9  41        8.83      -95.32    134.98 o 
   2   9  41      528.21      596.22    121.57 o 
   4   9  41     7251.68     6650.16    571.75 o 
  -3  10  41     2880.43     2857.84    349.11 o 
  -1  10  41      251.54      173.40    163.95 o 
   1  10  41      104.19       30.96    201.22 o 
   0  11  41     2878.88     2582.02    458.89 o 
  -1   1  42      566.77      600.04    215.26 o 
   1   1  42      504.59      518.57    146.26 o 
   0   2  42     7524.62     7207.22    224.74 o 
  -3   3  42     1350.53     1314.95    206.25 o 
  -1   3  42      191.27      238.11    115.43 o 
   1   3  42      267.84      258.13     90.55 o 
   3   3  42     1579.21     1765.03    178.56 o 
  -2   4  42     4313.07     4419.69    203.48 o 
   0   4  42     5434.52     5950.05    205.89 o 
   2   4  42     4477.77     4506.33    164.13 o 
  -5   5  42     2701.36     2618.84    205.22 o 
  -3   5  42      518.06      710.24    144.84 o 
  -1   5  42      912.13     1019.87    131.23 o 
   1   5  42      765.95      816.91    101.63 o 
   3   5  42      569.32      623.12    129.11 o 
   5   5  42     2470.28     2530.64    263.02 o 
  -4   6  42     1311.87     1144.02    158.61 o 
  -2   6  42     1452.36     1458.70    161.24 o 
   0   6  42    15113.57    14482.09    364.30 o 
   2   6  42     1189.77     1310.97    110.46 o 
   4   6  42     1196.37     1050.22    140.63 o 
  -7   7  42     1582.01      932.62    375.71 o 
  -5   7  42      603.79      611.11    187.95 o 
  -3   7  42      294.86      149.31    145.16 o 
  -1   7  42      917.80     1041.73    154.13 o 
   1   7  42      711.88      659.61    118.80 o 
   3   7  42      388.80      331.87    129.00 o 
   5   7  42      326.10      350.42    152.99 o 
   7   7  42     1678.72     1493.86    372.92 o 
  -6   8  42     2635.24     1814.52    402.92 o 
  -4   8  42     7441.12     7685.43    468.72 o 
  -2   8  42     2004.11     2068.86    196.83 o 
   0   8  42     1894.06     2157.52    171.76 o 
   2   8  42     2156.65     1944.02    137.08 o 
   4   8  42     6971.94     7493.42    283.06 o 
   6   8  42     2318.12     1980.44    273.63 o 
  -3   9  42     1942.26     1967.59    313.24 o 
  -1   9  42      141.01       97.38    179.48 o 
   1   9  42       86.09       45.87    120.55 o 
   3   9  42     2028.98     1886.67    237.21 o 
   0  10  42       20.60      -63.38    215.88 o 
   2  10  42      658.89      421.86    209.74 o 
   0   1  43      148.49      118.45    115.94 o 
  -1   2  43      203.29      189.88    115.99 o 
   1   2  43      225.30      326.31    104.63 o 
  -2   3  43      664.22      674.47    140.64 o 
   0   3  43     3613.25     3821.55    183.85 o 
   2   3  43      858.17      782.64    112.45 o 
  -3   4  43      391.38      373.91    136.02 o 
  -1   4  43     4718.06     5512.88    352.60 o 
   1   4  43     4996.91     5360.73    209.61 o 
   3   4  43      409.68      411.27    115.41 o 
  -4   5  43      444.91      307.41    139.64 o 
  -2   5  43     1273.96     1014.52    153.25 o 
   0   5  43     4556.06     4327.39    172.84 o 
   2   5  43     1166.59     1243.64    115.54 o 
   4   5  43      334.25      176.65    126.43 o 
  -5   6  43      364.07      240.77    149.09 o 
  -3   6  43      204.69       82.51    141.21 o 
  -1   6  43     5410.06     5307.97    227.13 o 
   1   6  43     4665.49     4660.37    152.35 o 
   3   6  43      229.67      158.40    107.11 o 
   5   6  43      232.92      203.69    149.64 o 
  -6   7  43     2035.09     2174.75    288.73 o 
  -4   7  43      609.25      735.58    157.19 o 
  -2   7  43      379.04      237.70    144.80 o 
   0   7  43      327.91      465.71    144.14 o 
   2   7  43      457.08      359.31    130.32 o 
   4   7  43      315.10      382.27    132.63 o 
   6   7  43     2011.76     2005.22    278.37 o 
  -3   8  43     2706.23     2850.61    360.71 o 
  -1   8  43     1798.34     1917.48    194.05 o 
   1   8  43     1977.90     1934.82    134.78 o 
   3   8  43     2753.53     2993.24    239.93 o 
   5   8  43     3839.31     3436.71    425.49 o 
  -4   9  43     3573.52     3428.98    369.21 o 
  -2   9  43      754.81      855.62    274.90 o 
   0   9  43      460.63      349.11    271.81 o 
   2   9  43      572.15      456.70    171.55 o 
   0   0  44       99.58      138.64    201.27 o 
  -2   2  44       42.84       69.50    152.15 o 
   0   2  44      979.36     1254.92    134.69 o 
   2   2  44       96.07      220.64    150.50 o 
  -1   3  44     3735.42     3825.96    176.99 o 
   1   3  44     4273.68     4327.76    141.61 o 
  -4   4  44      753.83      726.30    214.45 o 
  -2   4  44      525.21      574.39    172.42 o 
   0   4  44      196.39      154.24    139.18 o 
   2   4  44      436.27      231.95    107.12 o 
   4   4  44      503.46      421.35    166.38 o 
  -3   5  44      459.56      594.03    176.20 o 
  -1   5  44     9211.94     9794.32    286.38 o 
   1   5  44     9365.76     9960.53    241.61 o 
   3   5  44      434.44      571.47    129.82 o 
  -6   6  44     1350.05     1217.72    385.60 o 
  -4   6  44      223.32      106.40    146.23 o 
  -2   6  44        8.57       15.17    141.86 o 
   0   6  44       49.37       88.93    127.10 o 
   2   6  44       17.08       -7.88    106.12 o 
   4   6  44      307.95       74.56    130.45 o 
   6   6  44     1224.00      977.77    366.74 o 
  -5   7  44     6850.44     6216.63    542.07 o 
  -3   7  44      785.88      868.13    158.54 o 
  -1   7  44      196.01      -15.36    155.90 o 
   1   7  44      214.74      103.97    113.60 o 
   3   7  44      656.30      623.64    152.16 o 
   5   7  44     6152.14     5232.68    494.45 o 
  -4   8  44      199.34      474.66    261.91 o 
  -2   8  44     1120.91      751.21    198.50 o 
   0   8  44       20.83     -128.90    176.64 o 
   2   8  44     1137.75     1040.67    179.84 o 
   4   8  44      200.53      320.93    229.75 o 
   1   9  44     1054.99      943.27    153.05 o 
   0   1  45      274.77      211.76    119.88 o 
  -1   2  45     1676.86     1719.18    147.31 o 
   1   2  45     1872.71     1916.34    117.17 o 
  -2   3  45      887.63      847.79    153.82 o 
   0   3  45     3728.90     4058.32    181.89 o 
   2   3  45      787.87      706.23    116.03 o 
  -3   4  45       82.86       64.41    166.06 o 
  -1   4  45     1269.78     1373.62    160.63 o 
   1   4  45     1585.04     1572.74    121.61 o 
   3   4  45       17.88      -29.17    110.42 o 
  -4   5  45      677.04      684.69    152.16 o 
  -2   5  45     2971.28     2914.97    257.37 o 
   0   5  45     2211.85     2589.83    182.44 o 
   2   5  45     3099.16     3321.15    145.81 o 
   4   5  45      670.40      735.22    138.70 o 
  -5   6  45     1794.69     1540.86    393.33 o 
  -3   6  45      182.73      195.56    145.26 o 
  -1   6  45     1894.78     1838.28    173.06 o 
   1   6  45     1945.15     1863.39    118.48 o 
   3   6  45      170.99      191.43    143.52 o 
  -4   7  45     1421.11     1580.67    237.78 o 
  -2   7  45      917.09      702.34    177.74 o 
   0   7  45        3.63       24.27    179.57 o 
   2   7  45     1220.17     1189.04    176.70 o 
   1   8  45      144.05      185.54    143.36 o 
  -1   1  46     2048.10     2162.87    254.33 o 
   1   1  46     2779.14     2960.44    260.61 o 
   0   2  46     3053.47     3088.21    142.72 o 
  -3   3  46     1359.45     1501.59    226.69 o 
  -1   3  46       37.00        5.11    125.87 o 
   1   3  46       23.01       43.77     98.17 o 
   3   3  46      947.17     1112.77    174.72 o 
  -2   4  46     3565.17     3696.60    242.19 o 
   0   4  46      959.39     1253.67    161.40 o 
   2   4  46     3929.50     4037.23    160.47 o 
  -5   5  46     1502.06     1567.45    294.38 o 
  -3   5  46     1548.39     1634.23    199.61 o 
  -1   5  46      134.04       76.11    146.13 o 
   1   5  46      196.50      244.32    109.10 o 
   3   5  46     1633.45     1570.54    154.55 o 
  -4   6  46     1186.95     1616.05    265.00 o 
  -2   6  46      372.82      356.62    164.00 o 
   0   6  46     1513.58     1600.03    195.00 o 
   2   6  46      250.11      328.26    152.94 o 
  -3   7  46       48.59     -129.56    349.73 o 
  -1   7  46     1253.15     1358.73    315.10 o 
   1   7  46     1068.91      896.44    301.80 o 
   0   1  47     2262.09     2625.95    156.54 o 
  -1   2  47       32.33       12.47    128.43 o 
   1   2  47        5.80        4.09    109.95 o 
  -2   3  47      416.85      412.55    149.99 o 
   0   3  47     1344.87     1408.75    123.02 o 
   2   3  47      420.22      360.16    104.08 o 
  -3   4  47     4438.77     4784.21    268.15 o 
  -1   4  47      550.78      388.19    149.65 o 
   1   4  47      831.32      948.19    120.19 o 
  -4   5  47     2849.38     3279.32    361.79 o 
  -2   5  47      366.79      570.76    210.60 o 
   0   5  47      832.77     1231.72    244.46 o 
   2   5  47      303.76      307.98    243.37 o 
  -3   6  47      450.71      289.12    357.15 o 
  -1   6  47      795.29      926.43    373.54 o 
   1   6  47     1032.21     1430.47    256.28 o 
   0   0  48     7481.14     8040.95    620.46 o 
  -2   2  48      601.50      685.20    245.67 o 
   0   2  48     1022.00      973.11    121.85 o 
  -1   3  48      999.71     1042.57    183.56 o 
   1   3  48     1332.54     1495.36    261.17 o 
  -2   4  48     1410.93      943.13    387.77 o 
   0   4  48      297.98      269.47    239.28 o 
   2   4  48     1451.53     1294.00    272.04 o 
  -1   5  48      536.13      400.44    370.76 o 
   1   5  48      846.91      824.83    249.23 o 
                                                 
